# Supplementary material for: A benign helminth alters the host immune system and the gut microbiota in a rat model system
Source: PLoS One. 2017 Aug 3;12(8):e0182205. doi: 10.1371/journal.pone.0182205 (PMC5542714; doi:10.1371/journal.pone.0182205)
Supplement: S3 Table — OTUs are identical sequences (100% similarity). Bonferroni corrected Kruskal Wallis test results are shown comparing 1) samples from the time period before infection to the patent period and 2) comparing samples from the infected versus control group all within the patent period. Relative abundance of each OTU is shown for these comparison groups. Absolute sequence counts are shown for each rat summed across all 11 samples of the patent period. Potential indicators of helminth infection are highlighted in gray. Note–S3 Table is in excel file. (XLS) [file pone.0182205.s010.xls]

## Sheet: infection_rat_otu_table_patent_
								Abundance HD infected treatment; Patent Period				Abundance Control treatment; Patent Period
OTU Taxonomy	SILVA_128_tax	#OTU ID	DESeq2 significant OTUs (see methods for full criteria)	Fold change control (-) vs HD infected (+) patent period	corrected p-value HD vs control: patent period	Fold change control (-) vs HD infected (+) before infection	corrected p-value HD vs control: before infection	Rat 1 (Seqs = 510944)	Rat 2 (seqs = 456659)	Rat 3 (seqs = 475506)	Rat 4 (seqs = 574397)	Rat 5 (seqs = 578492)	Rat 6 (seqs = 472810)	Rat7 (seqs = 482670)	Rat 8 (seqs = 451155)	Infected, Before infection (sum relative abundance)	Infected, Patent period (sum relative abundance)	Control, Patent period (sum relative abundance)
k__Bacteria; p__Firmicutes; c__Clostridia; o__Clostridiales; f__Ruminococcaceae	Bacteria; __Firmicutes; __Clostridia; __Clostridiales; __Ruminococcaceae; __[Eubacterium]_coprostanoligenes_group; __uncultured_bacterium	deblur_362457	x	-25.8226	2.19128e-12	ns	ns	127	1163	2370	0	0	0	0	0	0	0.00184455	0
k__Bacteria; p__Firmicutes; c__Clostridia; o__Clostridiales; f__Ruminococcaceae; g__Ruminococcus	Bacteria; __Firmicutes; __Clostridia; __Clostridiales; __Ruminococcaceae; __Ruminiclostridium_6; __uncultured_bacterium	deblur_362405	x	-23.8015	8.73684e-11	ns	ns	1443	0	4	581	0	562	0	0	0	0.000958711	0.000247712
k__Bacteria; p__Bacteroidetes; c__Bacteroidia; o__Bacteroidales; f__S24-7; g__; s__	Bacteria; __Bacteroidetes; __Bacteroidia; __Bacteroidales; __Bacteroidales_S24-7_group; __Bacteroidales_S24-7_group; __uncultured_bacterium	278550	x	-14.4415	3.31581e-28	ns	ns	4368	2220	4636	9718	0	0	0	0	0.000126174	0.00892279	0
k__Bacteria; p__Firmicutes; c__Clostridia; o__Clostridiales; f__Ruminococcaceae; g__; s__	Bacteria; __Firmicutes; __Clostridia; __Clostridiales; __Ruminococcaceae; __Ruminococcaceae_UCG-005; __uncultured_bacterium	deblur_434522	x	-14.0781	2.70133e-05	ns	ns	0	7654	4129	1016	0	0	0	0	0.00159622	0.00637656	0
k__Bacteria; p__Firmicutes; c__Clostridia; o__Clostridiales; f__Lachnospiraceae	Unassigned	deblur_418103	x	-12.6415	8.65407e-18	ns	ns	3113	1846	635	675	0	0	0	0	0	0.00330915	0.000405678
k__Bacteria; p__Firmicutes; c__Clostridia; o__Clostridiales	Bacteria; __Firmicutes; __Clostridia; __Clostridiales; __Ruminococcaceae; __Ruminococcaceae_UCG-014; __uncultured_bacterium	deblur_434562	x	-11.8627	1.01162e-06	ns	ns	237	42	30	2898	0	0	0	0	0.00296426	0.00158609	3.18e-05
k__Bacteria; p__Bacteroidetes; c__Bacteroidia; o__Bacteroidales; f__S24-7; g__; s__	Bacteria; __Bacteroidetes; __Bacteroidia; __Bacteroidales; __Bacteroidales_S24-7_group; __Bacteroidales_S24-7_group; __uncultured_bacterium	deblur_406179	x	-11.2528	7.40842e-14	ns	ns	343	228	360	1147	0	0	0	0	1.98936e-06	0.000850118	0
k__Bacteria; p__Bacteroidetes; c__Bacteroidia; o__Bacteroidales; f__S24-7; g__; s__	Bacteria; __Bacteroidetes; __Bacteroidia; __Bacteroidales; __Bacteroidales_S24-7_group; __Bacteroidales_S24-7_group; __uncultured_bacterium	deblur_418263	x	-10.1662	4.09218e-10	ns	ns	495	228	172	71	0	0	0	0	0.000227259	0.000460835	1.98e-05
k__Bacteria; p__Tenericutes; c__Mollicutes; o__RF39; f__; g__; s__	Bacteria; __Tenericutes; __Mollicutes; __Mollicutes_RF9; __Mollicutes_RF9; __Mollicutes_RF9; __gut_metagenome	deblur_406880	x	-9.89846	1.12899e-11	ns	ns	273	92	308	91	0	0	0	0	0.000146495	0.000392146	6.22e-06
k__Bacteria; p__Tenericutes; c__Mollicutes; o__RF39; f__; g__; s__	Bacteria; __Tenericutes; __Mollicutes; __Mollicutes_RF9; __Mollicutes_RF9; __Mollicutes_RF9; __uncultured_bacterium	deblur_362533	x	-9.53948	0.00566621	ns	ns	295	26	0	347	0	0	0	0	0	0.00034615	0
k__Bacteria; p__Tenericutes; c__Mollicutes; o__RF39; f__; g__; s__	Bacteria; __Tenericutes; __Mollicutes; __Mollicutes_RF9; __Mollicutes_RF9; __Mollicutes_RF9; __uncultured_bacterium	deblur_434599	x	-8.67533	0.00849197	ns	ns	27	32	204	118	9	0	0	0	0	0.000208973	4.68e-06
k__Bacteria; p__Firmicutes; c__Clostridia; o__Clostridiales; f__; g__; s__	Bacteria; __Firmicutes; __Clostridia; __Clostridiales; __Ruminococcaceae; __Ruminococcaceae_UCG-014; __uncultured_bacterium	deblur_417518	x	-8.42688	0.02284	ns	ns	103	144	0	3	0	0	0	0	0	0.000157548	0
k__Bacteria; p__Firmicutes; c__Clostridia; o__Clostridiales	Bacteria; __Firmicutes; __Clostridia; __Clostridiales; __Lachnospiraceae; __Lachnospiraceae_UCG-001; __uncultured_bacterium	deblur_407679	x	-8.11053	0.0215898	ns	ns	15	5	154	112	0	0	0	0	4.62991e-06	0.000125278	6.92e-07
k__Bacteria; p__Firmicutes; c__Clostridia; o__Clostridiales	Bacteria; __Firmicutes; __Clostridia; __Clostridiales; __Clostridiales_vadinBB60_group; __Clostridiales_vadinBB60_group; __uncultured_bacterium	deblur_434750	x	-7.3757	0.0281778	ns	ns	11	23	65	73	0	0	0	0	2.46027e-05	8.74e-05	0
k__Bacteria; p__Firmicutes; c__Clostridia; o__Clostridiales; f__Ruminococcaceae	Bacteria; __Firmicutes; __Clostridia; __Clostridiales; __Ruminococcaceae; __Ruminiclostridium_5; __uncultured_bacterium	deblur_435077	x	-6.90054	0.000188351	ns	ns	75	293	41	41	4	0	0	0	0.000167576	0.000216013	1.59e-06
k__Bacteria; p__Firmicutes; c__Clostridia; o__Clostridiales; f__; g__; s__	Bacteria; __Firmicutes; __Clostridia; __Clostridiales; __Ruminococcaceae; __Ruminococcaceae_UCG-014; __uncultured_bacterium	4336940	x	-6.85745	0.0260884	ns	ns	348	0	8	88	2	0	4	0	0.000274562	0.000209972	3.16e-06
k__Bacteria; p__Firmicutes; c__Clostridia; o__Clostridiales; f__; g__; s__	Bacteria; __Firmicutes; __Clostridia; __Clostridiales; __Lachnospiraceae; __Lachnospiraceae_NK4A136_group; __uncultured_bacterium	436138	x	-6.09596	0.00439125	ns	ns	143	118	468	57	81	0	0	0	0.000798973	0.000408907	7.81e-05
k__Bacteria; p__Tenericutes; c__Mollicutes; o__RF39; f__; g__; s__	Bacteria; __Tenericutes; __Mollicutes; __Mollicutes_RF9; __Mollicutes_RF9; __Mollicutes_RF9	deblur_418673	x	-5.96099	0.000912577	ns	ns	155	17	61	21	0	0	4	0	2.78071e-05	0.000160442	2.45e-06
k__Bacteria; p__Firmicutes; c__Clostridia; o__Clostridiales	Bacteria; __Firmicutes; __Clostridia; __Clostridiales; __Lachnospiraceae; __uncultured; __uncultured_bacterium	deblur_434704	x	-5.75995	0.00238091	ns	ns	51	7	75	25	34	5	2	4	1.63391e-05	8.02e-05	2.2e-05
k__Bacteria; p__Firmicutes; c__Clostridia; o__Clostridiales; f__Ruminococcaceae	Bacteria; __Firmicutes; __Clostridia; __Clostridiales; __Ruminococcaceae; __Ruminococcaceae_NK4A214_group; __uncultured_bacterium	deblur_418559	x	-4.81507	0.00778786	ns	ns	227	30	84	163	2	32	0	0	1.65156e-05	0.000220392	1.37e-05
k__Bacteria; p__Tenericutes; c__Mollicutes; o__RF39; f__; g__; s__	Bacteria; __Tenericutes; __Mollicutes; __Mollicutes_RF9; __Mollicutes_RF9; __Mollicutes_RF9; __uncultured_bacterium	deblur_435097	x	-3.46072	2.8661e-06	ns	ns	72	60	51	26	2	2	6	4	0.000159547	0.000102539	7.33e-06
k__Bacteria; p__Firmicutes; c__Clostridia; o__Clostridiales; f__Ruminococcaceae; g__; s__	Bacteria; __Firmicutes; __Clostridia; __Clostridiales; __Ruminococcaceae; __uncultured; __uncultured_bacterium	172329	x	-3.24809	0.00556623	ns	ns	59	33	162	17	7	9	2	4	1.11721e-05	0.000129475	1.96e-05
k__Bacteria; p__Firmicutes; c__Clostridia; o__Clostridiales; f__Lachnospiraceae; g__; s__	Bacteria; __Firmicutes; __Clostridia; __Clostridiales; __Lachnospiraceae; __Lachnospiraceae_NK4A136_group; __uncultured_bacterium	278011	x	-2.78611	0.0251477	ns	ns	2145	394	10898	7833	1143	1827	503	1265	0.00493289	0.0113023	0.00239877
k__Bacteria; p__Firmicutes; c__Clostridia; o__Clostridiales; f__Lachnospiraceae; g__; s__	Bacteria; __Firmicutes; __Clostridia; __Clostridiales; __Lachnospiraceae; __Lachnospiraceae_NK4A136_group; __uncultured_bacterium	4430497	x	-2.77139	0.0127858	ns	ns	1236	227	3525	4416	359	637	278	689	0.00260071	0.00487956	0.00100198
k__Bacteria; p__Firmicutes; c__Clostridia; o__Clostridiales; f__Ruminococcaceae; g__; s__	Bacteria; __Firmicutes; __Clostridia; __Clostridiales; __Ruminococcaceae; __Ruminococcaceae_UCG-005; __uncultured_bacterium	413275	x	-2.73736	0.000276985	ns	ns	16868	11349	9467	5977	1973	1181	1012	2745	0.00934368	0.0210112	0.00364981
k__Bacteria; p__Firmicutes; c__Clostridia; o__Clostridiales; f__Ruminococcaceae; g__; s__	Bacteria; __Firmicutes; __Clostridia; __Clostridiales; __Ruminococcaceae; __Ruminococcaceae_NK4A214_group; __uncultured_bacterium	445434	x	-2.66151	0.0215898	ns	ns	1188	1262	655	463	284	194	76	15	0.000371378	0.00181914	0.00025621
k__Bacteria; p__Firmicutes; c__Clostridia; o__Clostridiales; f__Ruminococcaceae; g__; s__	Bacteria; __Firmicutes; __Clostridia; __Clostridiales; __Ruminococcaceae; __Ruminococcaceae_UCG-005; __uncultured_bacterium	431235	x	-2.49037	0.014513	ns	ns	266	148	157	190	37	16	82	8	5.80028e-05	0.000368143	6.16e-05
k__Bacteria; p__Firmicutes; c__Clostridia; o__Clostridiales; f__Ruminococcaceae; g__Oscillospira	Bacteria; __Firmicutes; __Clostridia; __Clostridiales; __Ruminococcaceae	deblur_434896	x	-2.24741	0.000423858	ns	ns	84	147	299	228	88	40	66	15	0.000187596	0.000359871	0.000107864
k__Bacteria; p__Firmicutes; c__Clostridia; o__Clostridiales; f__Ruminococcaceae	Bacteria; __Firmicutes; __Clostridia; __Clostridiales; __Ruminococcaceae; __Ruminococcaceae_UCG-005; __uncultured_bacterium	deblur_418526	x	-2.17007	0.0345728	ns	ns	149	108	81	38	53	21	25	21	3.10606e-05	0.000178912	5.51e-05
k__Bacteria; p__Firmicutes; c__Clostridia; o__Clostridiales; f__Ruminococcaceae	Bacteria; __Firmicutes; __Clostridia; __Clostridiales; __Ruminococcaceae; __Anaerotruncus; __uncultured_bacterium	deblur_435622	x	2.51788	0.0035867	ns	ns	3	4	7	27	59	58	63	27	7.42763e-05	1.91e-05	0.000103237
k__Bacteria; p__Firmicutes; c__Bacilli; o__Turicibacterales; f__Turicibacteraceae; g__Turicibacter; s__	Bacteria; __Firmicutes; __Erysipelotrichia; __Erysipelotrichales; __Erysipelotrichaceae; __Turicibacter; __uncultured_bacterium	214919	x	2.74941	0.032462	ns	ns	8	2	0	4	73	473	23	8	3.9611e-05	6.72e-06	0.000295283
k__Bacteria; p__Firmicutes	Bacteria; __Firmicutes; __Clostridia; __Clostridiales; __Ruminococcaceae; __Ruminococcaceae_UCG-014; __uncultured_bacterium	deblur_435451	x	3.15875	4.08458e-06	ns	ns	39	11	25	16	121	279	387	144	0.000340058	4.89e-05	0.000440406
k__Bacteria; p__Firmicutes; c__Erysipelotrichi; o__Erysipelotrichales; f__Erysipelotrichaceae; g__; s__	Bacteria; __Firmicutes; __Erysipelotrichia; __Erysipelotrichales; __Erysipelotrichaceae; __uncultured; __uncultured_bacterium	828435	x	3.58324	6.08795e-06	ns	ns	4	15	15	14	167	257	92	42	0.000215043	2.24e-05	0.000269243
k__Bacteria; p__Bacteroidetes; c__Bacteroidia; o__Bacteroidales; f__Bacteroidaceae; g__Bacteroides; s__	Bacteria; __Bacteroidetes; __Bacteroidia; __Bacteroidales; __Bacteroidaceae; __Bacteroides; __uncultured_bacterium	1107945	x	3.5911	9.10109e-05	ns	ns	563	73	276	89	3831	3046	3159	935	0.00916114	0.0005339	0.0054318
k__Bacteria; p__Firmicutes; c__Clostridia; o__Clostridiales; f__Ruminococcaceae	Bacteria; __Firmicutes; __Clostridia; __Clostridiales; __Ruminococcaceae; __Oscillibacter; __uncultured_bacterium	deblur_418421	x	3.96508	0.00293251	ns	ns	4	0	3	4	37	101	20	9	3.32691e-06	5.7e-06	8.63e-05
k__Bacteria; p__Firmicutes; c__Clostridia; o__Clostridiales; f__; g__; s__	Bacteria; __Firmicutes; __Clostridia; __Clostridiales; __Ruminococcaceae; __Ruminococcaceae_UCG-014; __uncultured_bacterium	681360	x	4.23717	0.0394227	ns	ns	16	17	167	18	1502	1058	1283	0	0.00462832	0.000118994	0.00169809
k__Bacteria; p__Firmicutes; c__Clostridia; o__Clostridiales; f__Ruminococcaceae; g__; s__	Bacteria; __Firmicutes; __Clostridia; __Clostridiales; __Ruminococcaceae; __[Eubacterium]_coprostanoligenes_group; __uncultured_bacterium	1105454	x	4.39384	0.0084083	ns	ns	5	163	108	56	957	523	477	4555	0.00306095	0.000148694	0.00377126
k__Bacteria; p__Bacteroidetes; c__Bacteroidia; o__Bacteroidales; f__Bacteroidaceae; g__Bacteroides; s__	Bacteria; __Bacteroidetes; __Bacteroidia; __Bacteroidales; __Bacteroidaceae; __Bacteroides; __uncultured_bacterium	deblur_435329	x	4.55077	4.47134e-10	ns	ns	144	47	68	34	2538	1738	1814	514	0.00571636	0.000153779	0.00324698
k__Bacteria; p__Firmicutes; c__Clostridia; o__Clostridiales; f__Ruminococcaceae; g__Oscillospira; s__	Bacteria; __Firmicutes; __Clostridia; __Clostridiales; __Ruminococcaceae; __uncultured; __uncultured_bacterium	4255027	x	5.63349	0.0281778	ns	ns	0	0	7	0	3	36	4	343	2.91127e-05	4.22e-06	0.000176258
k__Bacteria; p__Firmicutes; c__Clostridia; o__Clostridiales; f__Lachnospiraceae	Bacteria; __Firmicutes; __Clostridia; __Clostridiales; __Lachnospiraceae; __Roseburia; __uncultured_bacterium	deblur_435402	x	5.87317	0.034687	ns	ns	18	44	8	14	2433	212	38	0	5.87703e-05	3.97e-05	0.00116097
k__Bacteria; p__Proteobacteria; c__Betaproteobacteria; o__Burkholderiales; f__Alcaligenaceae; g__Sutterella; s__	Bacteria; __Proteobacteria; __Betaproteobacteria; __Burkholderiales; __Alcaligenaceae; __Parasutterella; __uncultured_organism	deblur_427918	x	7.45378	5.29832e-05	ns	ns	0	0	0	0	73	91	31	4	6.44445e-06	4.2e-07	9.25e-05
k__Bacteria; p__Tenericutes; c__Mollicutes; o__RF39; f__; g__; s__	Bacteria; __Tenericutes; __Mollicutes; __Mollicutes_RF9; __Mollicutes_RF9; __Mollicutes_RF9; __uncultured_bacterium	deblur_322456	x	7.47506	0.0345728	ns	ns	0	0	0	0	55	0	3	68	0	0	6.61e-05
k__Bacteria; p__Firmicutes; c__Clostridia; o__Clostridiales; f__; g__; s__	Bacteria; __Firmicutes; __Clostridia; __Clostridiales; __Ruminococcaceae; __Ruminococcaceae_UCG-014	deblur_427894	x	7.75875	0.00236818	ns	ns	0	0	0	0	149	95	71	0	0.000108344	5.91e-07	0.000135886
k__Bacteria; p__Firmicutes; c__Clostridia; o__Clostridiales; f__; g__; s__	Bacteria; __Firmicutes; __Clostridia; __Clostridiales; __Ruminococcaceae; __Ruminococcaceae_UCG-014; __uncultured_bacterium	deblur_435417	x	7.79987	0.0245365	ns	ns	0	0	0	0	26	2	9	119	0	0	8.67e-05
k__Bacteria; p__Firmicutes; c__Clostridia; o__Clostridiales	Bacteria; __Firmicutes; __Clostridia; __Clostridiales; __Ruminococcaceae; __Ruminococcaceae_UCG-013; __uncultured_bacterium	deblur_428354	x	8.12748	0.0101702	ns	ns	0	0	0	0	135	29	77	17	3.38511e-06	0	0.000122356
k__Bacteria; p__Firmicutes; c__Clostridia; o__Clostridiales; f__; g__; s__	Bacteria; __Firmicutes; __Clostridia; __Clostridiales; __Ruminococcaceae; __Ruminococcaceae_UCG-014; __uncultured_bacterium	deblur_385764	x	8.22053	0.0181331	ns	ns	0	0	0	0	0	32	179	9	0	0	0.000103492
k__Bacteria; p__Firmicutes; c__Clostridia; o__Clostridiales; f__Lachnospiraceae; g__; s__	Bacteria; __Firmicutes; __Clostridia; __Clostridiales; __Lachnospiraceae; __Marvinbryantia; __uncultured_bacterium	149120	x	9.74154	0.00105422	ns	ns	0	2	3	0	1670	2158	3	0	1.57234e-06	3.38e-06	0.00193657
k__Bacteria; p__Firmicutes; c__Clostridia; o__Clostridiales; f__Ruminococcaceae; g__Ruminococcus; s__	Bacteria; __Firmicutes; __Clostridia; __Clostridiales; __Ruminococcaceae; __Ruminiclostridium_6; __uncultured_bacterium	259499	x	9.9426	3.19001e-06	ns	ns	328	3	2	0	458	6608	71	57	4.77294e-05	0.000157487	0.00325623
k__Bacteria; p__Firmicutes; c__Clostridia; o__Clostridiales; f__; g__; s__	Bacteria; __Firmicutes; __Clostridia; __Clostridiales; __Ruminococcaceae; __Ruminococcaceae_UCG-014; __uncultured_bacterium	deblur_389402		22.6374	5.71127e-10	ns	ns	0	0	0	0	0	0	388	3	0	0	0.00023967
k__Bacteria; p__Firmicutes; c__Clostridia; o__Clostridiales; f__Ruminococcaceae; g__Ruminococcus; s__	Bacteria; __Firmicutes; __Clostridia; __Clostridiales; __Ruminococcaceae; __Ruminococcaceae_UCG-014; __uncultured_bacterium	deblur_418157		-9.86946	0.0177804	-21.9744	2.73063e-09	698	0	0	53	0	0	0	0	8.63023e-05	0.000442996	0
k__Bacteria; p__Firmicutes; c__Clostridia; o__Clostridiales; f__Lachnospiraceae; g__; s__	Bacteria; __Firmicutes; __Clostridia; __Clostridiales; __Ruminococcaceae; __Ruminococcaceae_UCG-014; __uncultured_rumen_bacterium	deblur_365381		ns	ns	ns	ns	0	0	0	0	0	170	58	0	0	0	0.000110081
k__Bacteria; p__Firmicutes; c__Clostridia; o__Clostridiales; f__; g__; s__	Bacteria; __Firmicutes; __Clostridia; __Clostridiales; __Ruminococcaceae; __Ruminococcaceae_UCG-014; __uncultured_bacterium	deblur_388613		ns	ns	ns	ns	13	17	0	0	23	206	2	37	0.000125837	1.64e-05	0.000163841
k__Bacteria; p__Firmicutes; c__Clostridia; o__Clostridiales; f__Ruminococcaceae; g__; s__	Bacteria; __Firmicutes; __Clostridia; __Clostridiales; __Ruminococcaceae; __Ruminococcaceae_UCG-014; __uncultured_bacterium	deblur_389543		ns	ns	ns	ns	92	8	28	18	0	0	80	429	0.00021014	6.98e-05	0.000237258
k__Bacteria; p__Firmicutes; c__Clostridia; o__Clostridiales; f__; g__; s__	Bacteria; __Firmicutes; __Clostridia; __Clostridiales; __Christensenellaceae; __Christensenellaceae_R-7_group; __uncultured_bacterium	deblur_391145		ns	ns	ns	ns	13	24	27	16	16	3	18	5	2.09362e-06	3.65e-05	2.23e-05
k__Bacteria; p__Firmicutes; c__Clostridia; o__Clostridiales; f__; g__; s__	Bacteria; __Firmicutes; __Clostridia; __Clostridiales; __Ruminococcaceae; __Ruminococcaceae_UCG-014; __uncultured_rumen_bacterium	deblur_405461		ns	ns	ns	ns	4	52	66	0	35	0	203	21	8.96434e-06	7.79e-05	0.000123674
k__Bacteria; p__Tenericutes; c__Mollicutes; o__RF39; f__; g__; s__	Bacteria; __Firmicutes; __Clostridia; __Clostridiales; __Clostridiales_vadinBB60_group; __Clostridiales_vadinBB60_group; __uncultured_bacterium	deblur_407526		ns	ns	ns	ns	0	0	146	81	14	33	98	79	2.81115e-05	0.000101838	0.000113169
k__Bacteria; p__Proteobacteria; c__Betaproteobacteria; o__Burkholderiales; f__Alcaligenaceae; g__Sutterella; s__	Bacteria; __Firmicutes; __Clostridia; __Clostridiales; __Ruminococcaceae; __Ruminococcaceae_UCG-014; __uncultured_bacterium	deblur_417550		ns	ns	ns	ns	130	66	1355	0	0	0	0	98	0	0.0011313	6.17e-05
k__Bacteria; p__Firmicutes; c__Clostridia; o__Clostridiales; f__Lachnospiraceae; g__; s__	#N/A	deblur_418239		ns	ns	ns	ns	184	64	0	0	0	0	0	0	0	0.000124019	0
k__Bacteria; p__Firmicutes; c__Clostridia; o__Clostridiales; f__Ruminococcaceae; g__Oscillospira; s__	Bacteria; __Firmicutes; __Clostridia; __Clostridiales; __Ruminococcaceae; __Ruminococcaceae_UCG-014; __uncultured_bacterium	deblur_418281		ns	ns	ns	ns	564	1645	0	0	10	21	149	0	0	0.00135078	0.000103151
k__Bacteria; p__Bacteroidetes; c__Bacteroidia; o__Bacteroidales; f__Bacteroidaceae; g__Bacteroides; s__	Bacteria; __Firmicutes; __Clostridia; __Clostridiales; __Ruminococcaceae; __Ruminococcaceae_UCG-014; __uncultured_bacterium	deblur_418296		ns	ns	ns	ns	123	59	90	32	88	34	300	396	0	0.000160592	0.000399505
k__Bacteria; p__Firmicutes; c__Clostridia; o__Clostridiales; f__Ruminococcaceae; g__; s__	Bacteria; __Firmicutes; __Clostridia; __Clostridiales; __Ruminococcaceae; __Ruminococcaceae_UCG-014; __uncultured_bacterium	deblur_418332		ns	ns	ns	ns	91	74	68	0	0	50	0	0	0.000860711	0.000136894	3.74e-05
k__Bacteria; p__Firmicutes; c__Clostridia; o__Clostridiales; f__; g__; s__	Bacteria; __Firmicutes; __Clostridia; __Clostridiales; __Clostridiales_vadinBB60_group; __Clostridiales_vadinBB60_group; __uncultured_bacterium	deblur_418589		ns	ns	ns	ns	57	111	0	5	4	0	0	0	4.86727e-05	9.2e-05	1.56e-06
k__Bacteria; p__Firmicutes; c__Clostridia; o__Clostridiales; f__Ruminococcaceae; g__Oscillospira; s__	Bacteria; __Firmicutes; __Clostridia; __Clostridiales; __Ruminococcaceae; __Ruminococcaceae_UCG-014; __uncultured_bacterium	deblur_427863		ns	ns	-8.6941	0.00651309	974	83	23	0	1050	142	334	0	0.000258693	0.000577102	0.000676642
k__Bacteria; p__Bacteroidetes; c__Bacteroidia; o__Bacteroidales; f__Bacteroidaceae; g__Bacteroides; s__	Bacteria; __Firmicutes; __Clostridia; __Clostridiales; __Ruminococcaceae; __Ruminococcaceae_UCG-014; __uncultured_rumen_bacterium	deblur_427897		ns	ns	ns	ns	34	236	255	267	416	1115	84	0	0	0.000407658	0.000745763
k__Bacteria; p__Firmicutes; c__Erysipelotrichi; o__Erysipelotrichales; f__Erysipelotrichaceae; g__; s__	Bacteria; __Firmicutes; __Clostridia; __Clostridiales; __Ruminococcaceae; __Ruminococcaceae_UCG-014; __uncultured_bacterium	deblur_427921		ns	ns	ns	ns	806	614	10	397	51	64	222	334	0.00435444	0.000967577	0.00029968
k__Bacteria; p__Firmicutes	Bacteria; __Firmicutes; __Clostridia; __Clostridiales; __Ruminococcaceae; __Ruminococcaceae_UCG-014; __uncultured_bacterium	deblur_427966		ns	ns	8.69829	0.00917559	97	287	142	42	351	75	281	36	0	0.000335735	0.000365272
k__Bacteria; p__Firmicutes; c__Bacilli; o__Turicibacterales; f__Turicibacteraceae; g__Turicibacter; s__	Bacteria; __Firmicutes; __Clostridia; __Clostridiales; __Ruminococcaceae; __Ruminococcaceae_UCG-014; __uncultured_bacterium	deblur_427976		ns	ns	ns	ns	132	4	80	424	179	160	63	150	0.000564873	0.000281231	0.000268584
k__Bacteria; p__Firmicutes; c__Clostridia; o__Clostridiales; f__Ruminococcaceae; g__; s__	Bacteria; __Firmicutes; __Clostridia; __Clostridiales; __Clostridiales_vadinBB60_group; __Clostridiales_vadinBB60_group; __uncultured_bacterium	deblur_428171		ns	ns	ns	ns	2	13	29	24	14	0	12	7	1.84943e-05	3.57e-05	1.61e-05
k__Bacteria; p__Firmicutes; c__Clostridia; o__Clostridiales; f__Ruminococcaceae; g__; s__	Bacteria; __Firmicutes; __Clostridia; __Clostridiales; __Clostridiales_vadinBB60_group; __Clostridiales_vadinBB60_group; __uncultured_bacterium	deblur_428193		ns	ns	ns	ns	0	201	0	3	220	539	221	84	0.000244406	0.000111992	0.000590812
k__Bacteria; p__Firmicutes; c__Clostridia; o__Clostridiales; f__Ruminococcaceae; g__Oscillospira	Bacteria; __Firmicutes; __Clostridia; __Clostridiales; __Clostridiales_vadinBB60_group; __Clostridiales_vadinBB60_group; __uncultured_bacterium	deblur_428213		ns	ns	ns	ns	67	48	59	48	44	152	38	0	3.52693e-05	0.000104524	0.000115308
k__Bacteria; p__Firmicutes; c__Clostridia; o__Clostridiales; f__Ruminococcaceae; g__; s__	Bacteria; __Firmicutes; __Clostridia; __Clostridiales; __Clostridiales_vadinBB60_group; __Clostridiales_vadinBB60_group; __uncultured_bacterium	deblur_428240		ns	ns	ns	ns	300	82	0	0	4	0	107	109	2.00428e-05	0.000277995	0.00011116
k__Bacteria; p__Firmicutes; c__Clostridia; o__Clostridiales; f__Ruminococcaceae; g__; s__	Bacteria; __Firmicutes; __Clostridia; __Clostridiales; __Ruminococcaceae; __Ruminococcaceae_UCG-014; __uncultured_bacterium	deblur_434219		ns	ns	ns	ns	46	68	7	72	73	82	29	46	5.53107e-05	0.000100746	0.000120422
k__Bacteria; p__Firmicutes; c__Clostridia; o__Clostridiales; f__Ruminococcaceae; g__; s__	Bacteria; __Firmicutes; __Clostridia; __Clostridiales; __Clostridiales_vadinBB60_group; __Clostridiales_vadinBB60_group; __uncultured_bacterium	deblur_434285		ns	ns	ns	ns	668	92	28	55	0	0	132	0	0.00023136	0.000422223	7.59e-05
k__Bacteria; p__Firmicutes; c__Clostridia; o__Clostridiales; f__Lachnospiraceae; g__; s__	Bacteria; __Tenericutes; __Mollicutes; __Mollicutes_RF9; __Mollicutes_RF9; __Mollicutes_RF9; __uncultured_bacterium	deblur_434325		ns	ns	ns	ns	30	0	9	8	35	0	10	27	2.80829e-05	2.56e-05	3.12e-05
k__Bacteria; p__Firmicutes; c__Clostridia; o__Clostridiales; f__Lachnospiraceae; g__; s__	Bacteria; __Firmicutes; __Clostridia; __Clostridiales; __Clostridiales_vadinBB60_group; __Clostridiales_vadinBB60_group; __uncultured_bacterium	deblur_434331		ns	ns	ns	ns	56	39	24	15	14	8	11	4	3.45844e-05	7e-05	2.55e-05
k__Bacteria; p__Firmicutes; c__Clostridia; o__Clostridiales; f__Ruminococcaceae; g__; s__	Bacteria; __Firmicutes; __Clostridia; __Clostridiales; __Ruminococcaceae; __Ruminococcaceae_UCG-014; __uncultured_rumen_bacterium	deblur_434531		ns	ns	ns	ns	986	0	2050	1634	810	985	1833	627	0.00331931	0.00224192	0.00222319
k__Bacteria; p__Tenericutes; c__Mollicutes; o__RF39; f__; g__; s__	Bacteria; __Firmicutes; __Clostridia; __Clostridiales; __Ruminococcaceae; __Ruminococcaceae_UCG-014; __uncultured_bacterium	deblur_434546		ns	ns	ns	ns	900	401	55	581	981	434	166	41	0.000184724	0.00102779	0.0008226
k__Bacteria; p__Firmicutes; c__Clostridia; o__Clostridiales; f__Ruminococcaceae; g__; s__	Bacteria; __Firmicutes; __Clostridia; __Clostridiales; __Clostridiales_vadinBB60_group; __Clostridiales_vadinBB60_group; __uncultured_rumen_bacterium	deblur_434590		ns	ns	ns	ns	105	35	57	44	90	143	42	17	7.28469e-05	0.000123664	0.000161176
k__Bacteria; p__Firmicutes; c__Clostridia; o__Clostridiales	Bacteria; __Firmicutes; __Clostridia; __Clostridiales; __Clostridiales_vadinBB60_group; __Clostridiales_vadinBB60_group; __uncultured_bacterium	deblur_434593		ns	ns	ns	ns	157	28	140	125	142	6	44	115	0	0.000212888	0.000137319
k__Bacteria; p__Tenericutes; c__Mollicutes; o__RF39; f__; g__; s__	Bacteria; __Firmicutes; __Erysipelotrichia; __Erysipelotrichales; __Erysipelotrichaceae; __uncultured; __uncultured_bacterium	deblur_434604		ns	ns	ns	ns	92	103	119	62	40	287	71	4	0.000280352	0.000190182	0.000203047
k__Bacteria; p__Firmicutes; c__Clostridia; o__Clostridiales; f__; g__; s__	Bacteria; __Firmicutes; __Clostridia; __Clostridiales; __Clostridiales_vadinBB60_group; __Clostridiales_vadinBB60_group; __uncultured_bacterium	deblur_434624		ns	ns	ns	ns	254	161	162	55	161	5	73	148	0.000314518	0.000336977	0.000186899
k__Bacteria; p__Firmicutes; c__Clostridia; o__Clostridiales; f__; g__; s__	Bacteria; __Firmicutes; __Clostridia; __Clostridiales; __Clostridiales_vadinBB60_group; __Clostridiales_vadinBB60_group; __uncultured_bacterium	deblur_434637		ns	ns	ns	ns	30	17	102	66	3	3	18	23	5.62209e-05	0.000106932	2.38e-05
k__Bacteria; p__Firmicutes; c__Clostridia; o__Clostridiales; f__Ruminococcaceae; g__Ruminococcus; s__	Bacteria; __Firmicutes; __Clostridia; __Clostridiales; __Ruminococcaceae; __Ruminococcaceae_UCG-014; __uncultured_bacterium	deblur_434655		ns	ns	ns	ns	950	282	242	500	61	47	540	543	0.00237344	0.000940002	0.000643028
k__Bacteria; p__Firmicutes; c__Clostridia; o__Clostridiales; f__; g__; s__	Bacteria; __Firmicutes; __Clostridia; __Clostridiales; __Ruminococcaceae; __Ruminococcaceae_UCG-014; __uncultured_bacterium	deblur_434664		ns	ns	ns	ns	807	128	39	453	466	155	326	1666	0.00109645	0.000712101	0.00133991
k__Bacteria; p__Firmicutes; c__Clostridia; o__Clostridiales; f__; g__; s__	Bacteria; __Firmicutes; __Clostridia; __Clostridiales; __Clostridiales_vadinBB60_group; __Clostridiales_vadinBB60_group; __uncultured_bacterium	deblur_434700		ns	ns	ns	ns	0	70	106	35	147	2	54	125	3.11064e-05	0.000104564	0.000161679
k__Bacteria; p__Firmicutes; c__Clostridia; o__Clostridiales; f__; g__; s__	Bacteria; __Bacteroidetes; __Flavobacteriia; __Flavobacteriales; __Flavobacteriaceae; __uncultured; __gut_metagenome	deblur_434701		ns	ns	ns	ns	29	2	61	99	67	23	13	183	9.22581e-05	8.69e-05	0.000141379
k__Bacteria; p__Tenericutes; c__Mollicutes; o__RF39; f__; g__; s__	Bacteria; __Firmicutes; __Clostridia; __Clostridiales; __Ruminococcaceae; __Ruminococcaceae_UCG-010; __uncultured_bacterium	deblur_434709		ns	ns	ns	ns	87	54	126	144	48	18	56	143	0.000324922	0.000216184	0.0001246
k__Bacteria; p__Tenericutes; c__Mollicutes; o__RF39; f__; g__; s__	Bacteria; __Firmicutes; __Clostridia; __Clostridiales; __Clostridiales_vadinBB60_group; __Clostridiales_vadinBB60_group; __uncultured_bacterium	deblur_434723		ns	ns	ns	ns	0	0	4	3	7	4	69	47	1.26472e-05	2.84e-06	6.55e-05
k__Bacteria; p__Tenericutes; c__Mollicutes; o__RF39; f__; g__; s__	Bacteria; __Firmicutes; __Clostridia; __Clostridiales; __Ruminococcaceae; __Ruminococcaceae_UCG-014; __uncultured_rumen_bacterium	deblur_434748		ns	ns	ns	ns	1019	381	185	227	408	604	267	144	0.000117719	0.000886737	0.000656562
k__Bacteria; p__Bacteroidetes; c__Bacteroidia; o__Bacteroidales; f__S24-7; g__; s__	Bacteria; __Firmicutes; __Clostridia; __Clostridiales; __Clostridiales_vadinBB60_group; __Clostridiales_vadinBB60_group; __uncultured_bacterium	deblur_434784		ns	ns	ns	ns	13	17	36	27	24	7	48	76	1.47799e-05	4.66e-05	8.08e-05
k__Bacteria; p__Bacteroidetes; c__Bacteroidia; o__Bacteroidales; f__S24-7; g__; s__	Bacteria; __Firmicutes; __Clostridia; __Clostridiales; __Ruminococcaceae; __Ruminococcaceae_UCG-014; __uncultured_bacterium	deblur_434802		ns	ns	ns	ns	0	0	19	77	101	0	0	0	0	4.63e-05	3.99e-05
k__Bacteria; p__Firmicutes; c__Clostridia; o__Clostridiales; f__; g__; s__	Bacteria; __Firmicutes; __Clostridia; __Clostridiales; __Clostridiales_vadinBB60_group; __Clostridiales_vadinBB60_group	deblur_434845		ns	ns	ns	ns	93	55	19	77	0	0	15	29	0.000314955	0.000140902	2.73e-05
k__Bacteria; p__Firmicutes; c__Clostridia; o__Clostridiales	Bacteria; __Firmicutes; __Clostridia; __Clostridiales; __Clostridiales_vadinBB60_group; __Clostridiales_vadinBB60_group; __uncultured_bacterium	deblur_434846		ns	ns	ns	ns	16	19	0	30	41	48	34	6	2.40389e-05	3.19e-05	6.58e-05
k__Bacteria; p__Firmicutes; c__Clostridia; o__Clostridiales; f__; g__; s__	Bacteria; __Firmicutes; __Clostridia; __Clostridiales; __Clostridiales_vadinBB60_group; __Clostridiales_vadinBB60_group; __uncultured_bacterium	deblur_434850		ns	ns	ns	ns	12	0	62	30	0	0	105	96	4.72591e-05	4.62e-05	0.000106921
k__Bacteria; p__Bacteroidetes; c__Bacteroidia; o__Bacteroidales; f__S24-7; g__; s__	Bacteria; __Firmicutes; __Clostridia; __Clostridiales; __Ruminococcaceae; __Ruminococcaceae_UCG-014; __uncultured_bacterium	deblur_434882		ns	ns	ns	ns	244	73	83	117	108	103	148	115	0.000313354	0.000254203	0.000235296
k__Bacteria; p__Firmicutes; c__Clostridia; o__Clostridiales; f__Ruminococcaceae; g__Ruminococcus; s__	Bacteria; __Firmicutes; __Clostridia; __Clostridiales; __Clostridiales_vadinBB60_group; __Clostridiales_vadinBB60_group	deblur_434958		ns	ns	ns	ns	48	50	18	42	64	86	17	10	3.15931e-05	8.55e-05	9.35e-05
k__Bacteria; p__Firmicutes; c__Clostridia; o__Clostridiales; f__Ruminococcaceae; g__; s__	Bacteria; __Firmicutes; __Clostridia; __Clostridiales; __Ruminococcaceae; __Ruminococcaceae_UCG-014; __uncultured_bacterium	deblur_434961		ns	ns	-7.76214	9.78785e-05	238	8	173	119	151	4	0	117	0.000108372	0.000270123	0.000118867
k__Bacteria; p__Firmicutes; c__Clostridia; o__Clostridiales; f__; g__; s__	Bacteria; __Firmicutes; __Clostridia; __Clostridiales; __Ruminococcaceae; __Ruminococcaceae_UCG-014; __uncultured_bacterium	deblur_434986		ns	ns	ns	ns	0	11	82	81	27	8	90	473	0.000482209	8.37e-05	0.000276419
k__Bacteria; p__Firmicutes; c__Clostridia; o__Clostridiales; f__; g__; s__	Bacteria; __Firmicutes; __Clostridia; __Clostridiales; __Ruminococcaceae; __Ruminococcaceae_UCG-014; __uncultured_bacterium	deblur_434997		ns	ns	ns	ns	264	46	4	125	157	105	47	91	0.000239196	0.00022603	0.000213403
k__Bacteria; p__Firmicutes; c__Clostridia; o__Clostridiales; f__; g__; s__	Bacteria; __Firmicutes; __Clostridia; __Clostridiales; __Ruminococcaceae; __Ruminococcaceae_UCG-014; __uncultured_bacterium	deblur_435320		ns	ns	ns	ns	2047	1470	2703	1403	3716	842	4346	1650	0.0130239	0.00343083	0.00547086
k__Bacteria; p__Firmicutes; c__Clostridia; o__Clostridiales; f__; g__; s__	Bacteria; __Firmicutes; __Clostridia; __Clostridiales; __Ruminococcaceae; __Ruminococcaceae_UCG-014; __uncultured_bacterium	deblur_435342		ns	ns	ns	ns	873	587	840	1163	1130	3788	1778	578	0.000930882	0.00169079	0.00320515
k__Bacteria; p__Firmicutes; c__Clostridia; o__Clostridiales; f__; g__; s__	Bacteria; __Firmicutes; __Clostridia; __Clostridiales; __Ruminococcaceae; __Ruminococcaceae_UCG-014; __uncultured_bacterium	deblur_435376		ns	ns	ns	ns	65	38	47	74	147	99	32	99	0.000135277	0.000115363	0.000192446
k__Bacteria; p__Firmicutes; c__Clostridia; o__Clostridiales; f__; g__; s__	Bacteria; __Firmicutes; __Clostridia; __Clostridiales; __Ruminococcaceae; __Ruminococcaceae_UCG-014; __uncultured_bacterium	deblur_435436		ns	ns	ns	ns	0	0	171	375	260	0	113	871	0.000705099	0.00026439	0.000563849
k__Bacteria; p__Firmicutes; c__Clostridia; o__Clostridiales; f__; g__; s__	Bacteria; __Firmicutes; __Clostridia; __Clostridiales; __Ruminococcaceae; __Ruminococcaceae_UCG-014; __uncultured_rumen_bacterium	deblur_435448		ns	ns	ns	ns	430	97	608	1519	770	334	1563	957	0.00364901	0.00123002	0.00174661
k__Bacteria; p__Firmicutes; c__Clostridia; o__Clostridiales; f__; g__; s__	Bacteria; __Firmicutes; __Clostridia; __Clostridiales; __Ruminococcaceae; __Ruminococcaceae_UCG-014; __uncultured_bacterium	deblur_435452		ns	ns	ns	ns	15	0	106	370	61	8	88	114	0.000595825	0.000240123	0.000135257
k__Bacteria; p__Firmicutes; c__Clostridia; o__Clostridiales; f__; g__; s__	Bacteria; __Firmicutes; __Clostridia; __Clostridiales; __Clostridiales_vadinBB60_group; __Clostridiales_vadinBB60_group; __uncultured_bacterium	deblur_435463		ns	ns	9.18387	0.000669627	74	83	0	0	190	363	11	40	0	9.12e-05	0.000351588
k__Bacteria; p__Firmicutes; c__Clostridia; o__Clostridiales; f__; g__; s__	Bacteria; __Firmicutes; __Clostridia; __Clostridiales; __Clostridiales_vadinBB60_group; __Clostridiales_vadinBB60_group; __unidentified	deblur_435469		ns	ns	ns	ns	407	116	61	13	75	56	43	21	0.000141535	0.000313875	0.00012725
k__Bacteria; p__Firmicutes; c__Clostridia; o__Clostridiales; f__; g__; s__	Bacteria; __Firmicutes; __Clostridia; __Clostridiales; __Lachnospiraceae; __uncultured; __uncultured_bacterium	deblur_435483		ns	ns	ns	ns	371	0	0	0	0	98	0	0	2.63578e-05	0.000187424	0.000161145
k__Bacteria; p__Firmicutes; c__Clostridia; o__Clostridiales; f__; g__; s__	Bacteria; __Firmicutes; __Clostridia; __Clostridiales; __Defluviitaleaceae; __Defluviitaleaceae_UCG-011; __uncultured_bacterium	deblur_435492		ns	ns	ns	ns	317	328	199	222	436	663	229	100	0.000272689	0.000562965	0.000739509
k__Bacteria; p__Firmicutes; c__Clostridia; o__Clostridiales; f__; g__; s__	Bacteria; __Firmicutes; __Clostridia; __Clostridiales; __Ruminococcaceae; __Ruminococcaceae_UCG-014; __uncultured_Firmicutes_bacterium	deblur_435506		ns	ns	ns	ns	229	198	22	37	2034	395	509	30	0.000500582	0.000263745	0.00137846
k__Bacteria; p__Firmicutes; c__Clostridia; o__Clostridiales; f__; g__; s__	Bacteria; __Firmicutes; __Clostridia; __Clostridiales; __Clostridiales_vadinBB60_group; __Clostridiales_vadinBB60_group; __uncultured_bacterium	deblur_435531		ns	ns	ns	ns	19	74	38	17	33	38	184	75	0.000181783	8.04e-05	0.00017861
k__Bacteria; p__Firmicutes; c__Clostridia; o__Clostridiales; f__; g__; s__	Bacteria; __Firmicutes; __Clostridia; __Clostridiales; __Ruminococcaceae; __Ruminococcaceae_UCG-010; __uncultured_rumen_bacterium	deblur_435546		ns	ns	ns	ns	187	147	52	105	100	119	54	38	0.000141529	0.000255365	0.000161195
k__Bacteria; p__Firmicutes; c__Clostridia; o__Clostridiales; f__; g__; s__	Bacteria; __Firmicutes; __Clostridia; __Clostridiales; __Ruminococcaceae; __Ruminococcaceae_UCG-014; __uncultured_bacterium	deblur_435550		ns	ns	ns	ns	0	0	71	56	5	0	0	0	6.78655e-05	5.98e-05	2.24e-06
k__Bacteria; p__Firmicutes; c__Clostridia; o__Clostridiales; f__; g__; s__	Bacteria; __Firmicutes; __Clostridia; __Clostridiales; __Clostridiales_vadinBB60_group; __Clostridiales_vadinBB60_group; __uncultured_bacterium	deblur_435577		ns	ns	ns	ns	0	2	33	34	24	5	59	16	7.08664e-05	3.01e-05	7.62e-05
k__Bacteria; p__Firmicutes; c__Clostridia; o__Clostridiales; f__; g__; s__	Bacteria; __Firmicutes; __Clostridia; __Clostridiales; __Lachnospiraceae	deblur_435580		ns	ns	ns	ns	73	61	33	39	84	116	76	45	8.83737e-05	0.000110012	0.000161248
k__Bacteria; p__Firmicutes; c__Clostridia; o__Clostridiales; f__; g__; s__	Bacteria; __Firmicutes; __Clostridia; __Clostridiales; __Clostridiales_vadinBB60_group; __Clostridiales_vadinBB60_group; __uncultured_bacterium	deblur_435595		ns	ns	ns	ns	107	117	54	47	63	33	73	24	8.97509e-05	0.000176502	0.000104882
k__Bacteria; p__Firmicutes; c__Clostridia; o__Clostridiales; f__; g__; s__	Bacteria; __Firmicutes; __Clostridia; __Clostridiales; __Clostridiales_vadinBB60_group; __Clostridiales_vadinBB60_group; __uncultured_bacterium	deblur_435601		ns	ns	ns	ns	77	17	9	32	2	24	2	6	8.03577e-05	6.84e-05	4.4e-05
k__Bacteria; p__Firmicutes; c__Clostridia; o__Clostridiales; f__; g__; s__	Bacteria; __Proteobacteria; __Alphaproteobacteria; __Rhodospirillales; __Rhodospirillaceae; __uncultured; __uncultured_bacterium	deblur_435618		ns	ns	ns	ns	213	147	251	285	265	200	248	265	0.00023978	0.000440707	0.000489578
k__Bacteria; p__Firmicutes; c__Clostridia; o__Clostridiales; f__; g__; s__	Bacteria; __Firmicutes; __Clostridia; __Clostridiales; __Clostridiales_vadinBB60_group; __Clostridiales_vadinBB60_group; __uncultured_bacterium	deblur_435624		ns	ns	ns	ns	44	10	0	31	16	9	54	21	0.000141086	4.01e-05	5.02e-05
k__Bacteria; p__Firmicutes; c__Clostridia; o__Clostridiales; f__; g__; s__	Bacteria; __Firmicutes; __Clostridia; __Clostridiales; __Clostridiales_vadinBB60_group; __Clostridiales_vadinBB60_group; __uncultured_bacterium	deblur_435739		ns	ns	ns	ns	47	42	43	99	23	37	23	19	0.000101928	0.000117269	5.73e-05
k__Bacteria; p__Firmicutes; c__Clostridia; o__Clostridiales; f__Clostridiaceae; g__Clostridium; s__	Bacteria; __Firmicutes; __Clostridia; __Clostridiales; __Ruminococcaceae; __Ruminococcaceae_UCG-014; __uncultured_bacterium	deblur_435744		ns	ns	ns	ns	601	199	926	1064	307	220	685	751	0.00128661	0.00135052	0.00101369
k__Bacteria; p__Firmicutes; c__Clostridia; o__Clostridiales; f__; g__; s__	Bacteria; __Firmicutes; __Clostridia; __Clostridiales; __Clostridiales_vadinBB60_group; __Clostridiales_vadinBB60_group; __uncultured_bacterium	deblur_435747		ns	ns	ns	ns	33	77	142	97	111	97	148	48	0.000175522	0.000166471	0.000205425
k__Bacteria; p__Tenericutes; c__Mollicutes	Bacteria; __Bacteroidetes; __Bacteroidia; __Bacteroidales; __Rikenellaceae; __Rikenellaceae_RC9_gut_group; __uncultured_bacterium	826454		ns	ns	ns	ns	94	10	19	101	16	0	15	9	3.77283e-05	0.000111581	2.35e-05
k__Bacteria; p__Firmicutes; c__Clostridia; o__Clostridiales; f__; g__; s__	Bacteria; __Bacteroidetes; __Bacteroidia; __Bacteroidales; __Porphyromonadaceae; __Butyricimonas; __uncultured_bacterium	1133760		ns	ns	ns	ns	28	25	34	55	22	0	5	4	2.4e-06	6.27e-05	1.52e-05
k__Bacteria; p__Firmicutes; c__Clostridia; o__Clostridiales; f__; g__; s__	Bacteria; __Bacteroidetes; __Bacteroidia; __Bacteroidales; __Porphyromonadaceae; __Butyricimonas; __uncultured_bacterium	4457657		ns	ns	ns	ns	170	111	120	359	231	20	124	29	9.06377e-06	0.000319594	0.000159766
k__Bacteria; p__Firmicutes; c__Clostridia; o__Clostridiales; f__; g__; s__	Bacteria; __Bacteroidetes; __Bacteroidia; __Bacteroidales; __Porphyromonadaceae; __Odoribacter	164344		ns	ns	ns	ns	113	7	0	14	107	79	0	2	3.92103e-05	7.01e-05	0.00011239
k__Bacteria; p__BRC1	Bacteria; __Bacteroidetes; __Bacteroidia; __Bacteroidales; __Porphyromonadaceae; __Odoribacter; __Odoribacter_sp._Marseille-P2698	deblur_434576		ns	ns	ns	ns	0	0	401	1003	0	0	332	534	0.0008875	0.000675897	0.000452628
k__Bacteria; p__Firmicutes; c__Clostridia; o__Clostridiales; f__; g__; s__	Bacteria; __Bacteroidetes; __Bacteroidia; __Bacteroidales; __Prevotellaceae; __Alloprevotella; __uncultured_bacterium	deblur_435314		ns	ns	ns	ns	25175	30262	38854	44870	36554	46472	56832	55693	0.0947027	0.0660686	0.100543
k__Bacteria; p__Firmicutes; c__Erysipelotrichi; o__Erysipelotrichales; f__Erysipelotrichaceae; g__; s__	Bacteria; __Bacteroidetes; __Bacteroidia; __Bacteroidales; __Bacteroidaceae; __Bacteroides; __uncultured_organism	4312024		ns	ns	ns	ns	0	0	8	59	8	0	2	317	8.8763e-06	3.44e-05	0.000162964
k__Bacteria; p__Firmicutes; c__Clostridia; o__Clostridiales; f__; g__; s__	Bacteria; __Bacteroidetes; __Bacteroidia; __Bacteroidales; __Bacteroidaceae; __Bacteroides; __uncultured_organism	4449054		ns	ns	ns	ns	193	263	612	591	582	131	722	368	0.00108995	0.000839024	0.000903584
k__Bacteria; p__Firmicutes; c__Clostridia; o__Clostridiales; f__; g__; s__	Bacteria; __Bacteroidetes; __Bacteroidia; __Bacteroidales; __Bacteroidaceae; __Bacteroides; __uncultured_organism	4480524		ns	ns	ns	ns	7883	5644	5212	6233	11782	16133	7426	2773	0.0232225	0.0129376	0.0210765
k__Bacteria; p__Firmicutes; c__Clostridia; o__Clostridiales; f__; g__; s__	Bacteria; __Bacteroidetes; __Bacteroidia; __Bacteroidales; __Bacteroidaceae; __Bacteroides; __uncultured_organism	4483061		ns	ns	ns	ns	467	387	166	422	647	749	276	241	0.000894056	0.000736319	0.000995954
k__Bacteria; p__Firmicutes; c__Clostridia; o__Clostridiales; f__; g__; s__	Bacteria; __Bacteroidetes; __Bacteroidia; __Bacteroidales; __Bacteroidaceae; __Bacteroides; __uncultured_bacterium	4483966		ns	ns	ns	ns	202	127	69	110	26	38	46	55	0.000357656	0.000248613	7.43e-05
k__Bacteria; p__Firmicutes; c__Clostridia; o__Clostridiales; f__; g__; s__	Bacteria; __Bacteroidetes; __Bacteroidia; __Bacteroidales; __Bacteroidaceae; __Bacteroides	deblur_435345		ns	ns	ns	ns	588	636	878	1084	216	792	258	791	0.000279972	0.00165835	0.00112255
k__Bacteria; p__Firmicutes; c__Erysipelotrichi	Bacteria; __Bacteroidetes; __Bacteroidia; __Bacteroidales; __Bacteroidaceae; __Bacteroides; __uncultured_bacterium	4484395		ns	ns	ns	ns	1469	1279	914	1141	1070	1849	942	573	0.00405045	0.00247334	0.00237252
k__Bacteria; p__Firmicutes; c__Clostridia; o__Clostridiales; f__Ruminococcaceae; g__; s__	Bacteria; __Bacteroidetes; __Bacteroidia; __Bacteroidales; __Bacteroidaceae; __Bacteroides; __uncultured_organism	4418224		ns	ns	ns	ns	1263	1299	192	758	2112	3110	505	382	0.00221514	0.00187788	0.00342265
k__Bacteria; p__Firmicutes; c__Clostridia; o__Clostridiales; f__; g__; s__	Bacteria; __Bacteroidetes; __Bacteroidia; __Bacteroidales; __Bacteroidaceae; __Bacteroides; __uncultured_bacterium	4479835		ns	ns	ns	ns	1761	1847	1974	2616	2555	3462	1548	2086	0.00911813	0.00419959	0.00541414
k__Bacteria; p__Firmicutes; c__Clostridia; o__Clostridiales; f__; g__; s__	Bacteria; __Bacteroidetes; __Bacteroidia; __Bacteroidales; __Porphyromonadaceae; __Parabacteroides; __Parabacteroides_goldsteinii_dnLKV18	4372003		ns	ns	ns	ns	169	233	41	331	148	591	183	296	0.00100583	0.000391694	0.000638696
k__Bacteria; p__Firmicutes; c__Clostridia; o__Clostridiales; f__; g__; s__	Bacteria; __Bacteroidetes; __Bacteroidia; __Bacteroidales; __Porphyromonadaceae; __Parabacteroides; __uncultured_bacterium	deblur_435341		ns	ns	ns	ns	1988	1591	1466	3898	2469	3261	1784	1708	0.00275259	0.00440417	0.00508205
k__Bacteria; p__Firmicutes; c__Clostridia; o__Clostridiales; f__; g__; s__	Bacteria; __Bacteroidetes; __Bacteroidia; __Bacteroidales; __Porphyromonadaceae; __Parabacteroides; __uncultured_bacterium	4440268		ns	ns	ns	ns	487	389	244	555	574	395	319	288	0.000459209	0.000822918	0.000748772
k__Bacteria; p__Firmicutes; c__Clostridia; o__Clostridiales; f__; g__; s__	Bacteria; __Bacteroidetes; __Bacteroidia; __Bacteroidales; __Porphyromonadaceae; __Parabacteroides; __uncultured_bacterium	4452031		ns	ns	ns	ns	48	95	79	146	117	80	86	52	6.37693e-05	0.000178799	0.000155177
k__Bacteria; p__Firmicutes; c__Clostridia; o__Clostridiales; f__; g__; s__	Bacteria; __Bacteroidetes; __Bacteroidia; __Bacteroidales; __Porphyromonadaceae; __Parabacteroides; __uncultured_bacterium	deblur_418294		ns	ns	ns	ns	168	10	0	0	0	26	0	0	1.18182e-05	8.84e-05	1.4e-05
k__Bacteria; p__Firmicutes; c__Clostridia; o__Clostridiales	Bacteria; __Bacteroidetes; __Bacteroidia; __Bacteroidales; __Porphyromonadaceae; __Parabacteroides; __uncultured_bacterium	deblur_434888		ns	ns	ns	ns	21	17	44	98	106	5	53	35	4.35905e-05	8.01e-05	8.28e-05
k__Bacteria; p__Firmicutes; c__Clostridia; o__Clostridiales; f__; g__; s__	Bacteria; __Bacteroidetes; __Bacteroidia; __Bacteroidales; __Prevotellaceae; __Prevotellaceae_UCG-001; __uncultured_bacterium	4378740		ns	ns	ns	ns	1270	1919	3497	26208	10781	43	8770	1068	4.26263e-05	0.0117226	0.00751569
k__Bacteria; p__Firmicutes; c__Clostridia; o__Clostridiales	Bacteria; __Bacteroidetes; __Bacteroidia; __Bacteroidales; __Rikenellaceae; __Alistipes; __uncultured_bacterium	231096		ns	ns	ns	ns	1126	790	1049	890	1262	1643	344	497	0.00148747	0.00191995	0.00211034
k__Bacteria; p__Firmicutes; c__Clostridia; o__Clostridiales; f__; g__; s__	Bacteria; __Bacteroidetes; __Bacteroidia; __Bacteroidales; __Rikenellaceae; __Alistipes; __uncultured_bacterium	232099		ns	ns	ns	ns	24	0	12	32	13	35	3	0	3.38611e-05	3.34e-05	2.35e-05
k__Bacteria; p__Firmicutes; c__Clostridia; o__Clostridiales; f__; g__; s__	Bacteria; __Bacteroidetes; __Bacteroidia; __Bacteroidales; __Rikenellaceae; __Alistipes; __uncultured_bacterium	1107652		ns	ns	ns	ns	198	98	122	186	212	120	76	301	0.00061505	0.000288916	0.000354079
k__Bacteria; p__Firmicutes; c__Clostridia; o__Clostridiales; f__; g__; s__	Bacteria; __Bacteroidetes; __Bacteroidia; __Bacteroidales; __Rikenellaceae; __Alistipes; __uncultured_bacterium	1517779		ns	ns	ns	ns	370	410	491	826	198	172	512	409	0.00108765	0.00106553	0.000648124
k__Bacteria; p__Firmicutes; c__Clostridia; o__Clostridiales; f__; g__; s__	Bacteria; __Bacteroidetes; __Bacteroidia; __Bacteroidales; __Rikenellaceae; __Alistipes; __uncultured_bacterium	4201620		ns	ns	ns	ns	314	186	6	16	141	321	145	64	0.000301173	0.000278614	0.000388079
k__Bacteria; p__Firmicutes; c__Clostridia; o__Clostridiales; f__; g__; s__	Bacteria; __Bacteroidetes; __Bacteroidia; __Bacteroidales; __Rikenellaceae; __Alistipes	4397095		ns	ns	ns	ns	131	81	155	134	123	43	67	103	0.000287587	0.000257628	0.000178016
k__Bacteria; p__Firmicutes; c__Clostridia; o__Clostridiales; f__; g__; s__	Bacteria; __Bacteroidetes; __Bacteroidia; __Bacteroidales; __Rikenellaceae; __Alistipes; __uncultured_organism	4454582		ns	ns	ns	ns	835	623	0	0	641	1079	18	2	7.04123e-05	0.000796685	0.00094871
k__Bacteria; p__Firmicutes; c__Clostridia; o__Clostridiales; f__; g__; s__	Bacteria; __Bacteroidetes; __Bacteroidia; __Bacteroidales; __Rikenellaceae; __Alistipes; __uncultured_organism	4476780		ns	ns	ns	ns	70	67	113	62	216	346	37	0	0.000184469	0.000157469	0.000371981
k__Bacteria; p__Firmicutes; c__Clostridia; o__Clostridiales; f__; g__; s__	Bacteria; __Bacteroidetes; __Bacteroidia; __Bacteroidales; __Rikenellaceae; __Alistipes; __uncultured_bacterium	deblur_435375		ns	ns	ns	ns	146	260	150	1604	2	230	752	2030	0.00296453	0.00101721	0.00154096
k__Bacteria; p__Firmicutes; c__Clostridia; o__Clostridiales; f__; g__; s__	Bacteria; __Bacteroidetes; __Bacteroidia; __Bacteroidales; __Rikenellaceae; __Alistipes; __uncultured_bacterium	deblur_435386		ns	ns	ns	ns	181	119	413	375	397	432	420	424	0.000446949	0.0005463	0.000865111
k__Bacteria; p__Firmicutes; c__Clostridia; o__Clostridiales; f__; g__; s__	Bacteria; __Bacteroidetes; __Bacteroidia; __Bacteroidales; __Rikenellaceae; __Alistipes; __uncultured_bacterium	deblur_435438		ns	ns	ns	ns	173	150	904	30	170	6	202	219	0.00645465	0.000605836	0.00030205
k__Bacteria; p__Firmicutes; c__Clostridia; o__Clostridiales; f__; g__; s__	Bacteria; __Bacteroidetes; __Bacteroidia; __Bacteroidales; __Rikenellaceae; __Alistipes; __uncultured_bacterium	deblur_435574		ns	ns	ns	ns	61	8	5	22	18	29	23	49	0.000288847	4.9e-05	7.56e-05
k__Bacteria; p__Firmicutes; c__Clostridia; o__Clostridiales; f__; g__; s__	Bacteria; __Bacteroidetes; __Bacteroidia; __Bacteroidales; __Bacteroidales_S24-7_group; __Bacteroidales_S24-7_group; __uncultured_bacterium	1107175		-11.5353	1.62658e-21	-25.8769	2.6048e-12	3408	2783	1665	1721	0	0	3	0	0.00156861	0.0047848	1.58e-06
k__Bacteria; p__Firmicutes; c__Clostridia; o__Clostridiales; f__Lachnospiraceae; g__; s__	Bacteria; __Bacteroidetes; __Bacteroidia; __Bacteroidales; __Bacteroidales_S24-7_group; __Bacteroidales_S24-7_group; __uncultured_bacterium	deblur_434508		-14.2507	8.87422e-40	-12.5784	1.72947e-15	16479	20380	13272	14207	3	0	0	0	0.00334703	0.0315835	0.000694831
k__Bacteria; p__Firmicutes; c__Clostridia; o__Clostridiales; f__; g__; s__	Bacteria; __Bacteroidetes; __Bacteroidia; __Bacteroidales; __Bacteroidales_S24-7_group; __Bacteroidales_S24-7_group; __uncultured_bacterium	113919		ns	ns	ns	ns	0	2	0	76	4917	0	942	2	0	2.38e-05	0.00240436
k__Bacteria; p__Firmicutes; c__Clostridia; o__Clostridiales; f__; g__; s__	Bacteria; __Bacteroidetes; __Bacteroidia; __Bacteroidales; __Bacteroidales_S24-7_group; __Bacteroidales_S24-7_group; __uncultured_bacterium	166735		ns	ns	ns	ns	0	0	0	100	490	0	508	0	0	3e-05	0.00038025
k__Bacteria; p__Firmicutes; c__Clostridia; o__Clostridiales; f__Ruminococcaceae; g__; s__	Bacteria; __Bacteroidetes; __Bacteroidia; __Bacteroidales; __Bacteroidales_S24-7_group; __Bacteroidales_S24-7_group; __uncultured_bacterium	174757		ns	ns	ns	ns	160	75	103	349	0	0	4	91	0.000278511	0.000302311	4.48e-05
k__Bacteria; p__Firmicutes; c__Clostridia; o__Clostridiales; f__; g__; s__	Bacteria; __Bacteroidetes; __Bacteroidia; __Bacteroidales; __Bacteroidales_S24-7_group; __Bacteroidales_S24-7_group; __uncultured_bacterium	260837		ns	ns	ns	ns	6898	4966	5598	8764	5821	2083	2437	8337	0.000505325	0.0120133	0.00978147
k__Bacteria; p__Firmicutes; c__Clostridia; o__Clostridiales; f__; g__; s__	Bacteria; __Bacteroidetes; __Bacteroidia; __Bacteroidales; __Bacteroidales_S24-7_group; __Bacteroidales_S24-7_group; __uncultured_bacterium	312322		ns	ns	ns	ns	110	106	114	93	174	22	97	175	0.000399514	0.000195347	0.000230764
k__Bacteria; p__Firmicutes; c__Clostridia; o__Clostridiales; f__; g__; s__	Bacteria; __Bacteroidetes; __Bacteroidia; __Bacteroidales; __Bacteroidales_S24-7_group; __Bacteroidales_S24-7_group; __uncultured_bacterium	376658		ns	ns	ns	ns	1150	5063	9487	2560	899	1847	2057	2608	0	0.0099128	0.00786246
k__Bacteria; p__Firmicutes; c__Clostridia; o__Clostridiales; f__; g__; s__	Bacteria; __Bacteroidetes; __Bacteroidia; __Bacteroidales; __Bacteroidales_S24-7_group; __Bacteroidales_S24-7_group; __uncultured_bacterium	388945		ns	ns	ns	ns	18264	14633	9052	12768	28177	27134	22677	14788	0.00901905	0.0279308	0.043635
k__Bacteria; p__Firmicutes; c__Clostridia; o__Clostridiales; f__; g__; s__	Bacteria; __Bacteroidetes; __Bacteroidia; __Bacteroidales; __Bacteroidales_S24-7_group; __Bacteroidales_S24-7_group; __uncultured_bacterium	450849		ns	ns	ns	ns	0	0	9456	3689	7020	986	1596	0	3.13551e-05	0.00591213	0.00440293
k__Bacteria; p__Proteobacteria; c__Alphaproteobacteria; o__; f__; g__; s__	Bacteria; __Bacteroidetes; __Bacteroidia; __Bacteroidales; __Bacteroidales_S24-7_group; __Bacteroidales_S24-7_group; __uncultured_bacterium	1105038		ns	ns	ns	ns	7447	4818	9419	11215	7577	2129	4627	3357	0.00227106	0.0149042	0.00800816
k__Bacteria; p__Firmicutes; c__Clostridia; o__Clostridiales	Bacteria; __Bacteroidetes; __Bacteroidia; __Bacteroidales; __Bacteroidales_S24-7_group; __Bacteroidales_S24-7_group; __uncultured_bacterium	1106059		ns	ns	ns	ns	433	296	680	1889	2702	15	993	29	1.51538e-05	0.00132931	0.00148591
k__Bacteria; p__Firmicutes; c__Clostridia; o__Clostridiales; f__; g__; s__	Bacteria; __Bacteroidetes; __Bacteroidia; __Bacteroidales; __Bacteroidales_S24-7_group; __Bacteroidales_S24-7_group; __uncultured_bacterium	1106941		ns	ns	ns	ns	0	0	611	370	62	34	61	1466	0.000262872	0.000455841	0.000761363
k__Bacteria; p__Firmicutes; c__Clostridia; o__Clostridiales; f__; g__; s__	Bacteria; __Bacteroidetes; __Bacteroidia; __Bacteroidales; __Bacteroidales_S24-7_group; __Bacteroidales_S24-7_group; __uncultured_bacterium	1112164		ns	ns	ns	ns	2	0	0	148	1429	0	646	3	0	4.47e-05	0.000802635
k__Bacteria; p__Firmicutes; c__Clostridia; o__Clostridiales; f__; g__; s__	Bacteria; __Bacteroidetes; __Bacteroidia; __Bacteroidales; __Bacteroidales_S24-7_group; __Bacteroidales_S24-7_group; __uncultured_bacterium	1112696		ns	ns	ns	ns	147	61	0	0	1835	13	736	0	0	9.98e-05	0.00102531
k__Bacteria; p__Bacteroidetes; c__Bacteroidia; o__Bacteroidales; f__; g__; s__	Bacteria; __Bacteroidetes; __Bacteroidia; __Bacteroidales; __Bacteroidales_S24-7_group; __Bacteroidales_S24-7_group; __uncultured_bacterium	1652947		ns	ns	ns	ns	0	0	0	0	63	0	51	0	0	0	4.53e-05
k__Bacteria; p__Bacteroidetes; c__Bacteroidia; o__Bacteroidales; f__[Odoribacteraceae]; g__Butyricimonas; s__	Bacteria; __Bacteroidetes; __Bacteroidia; __Bacteroidales; __Bacteroidales_S24-7_group; __Bacteroidales_S24-7_group; __uncultured_bacterium	3172943		ns	ns	ns	ns	398	643	1151	1190	523	382	879	1383	0.00237217	0.00166723	0.0016805
k__Bacteria; p__Bacteroidetes; c__Bacteroidia; o__Bacteroidales; f__[Odoribacteraceae]; g__Butyricimonas; s__	Bacteria; __Bacteroidetes; __Bacteroidia; __Bacteroidales; __Bacteroidales_S24-7_group; __Bacteroidales_S24-7_group; __uncultured_bacterium	3172949		ns	ns	ns	ns	3423	3491	3789	4603	3036	621	1123	973	0.000431196	0.00682824	0.00328064
k__Bacteria; p__Bacteroidetes; c__Bacteroidia; o__Bacteroidales; f__[Odoribacteraceae]; g__Odoribacter; s__	Bacteria; __Bacteroidetes; __Bacteroidia; __Bacteroidales; __Bacteroidales_S24-7_group; __Bacteroidales_S24-7_group; __uncultured_bacterium	3293892		ns	ns	ns	ns	0	0	0	16	66	0	35	0	0	4.72e-06	4.06e-05
k__Bacteria; p__Bacteroidetes; c__Bacteroidia; o__Bacteroidales; f__[Odoribacteraceae]; g__Odoribacter; s__	Bacteria; __Bacteroidetes; __Bacteroidia; __Bacteroidales; __Bacteroidales_S24-7_group; __Bacteroidales_S24-7_group; __uncultured_bacterium	3916746		ns	ns	ns	ns	291	216	286	348	657	280	506	410	0.000609981	0.000542646	0.000892503
k__Bacteria; p__Bacteroidetes; c__Bacteroidia; o__Bacteroidales; f__[Paraprevotellaceae]; g__[Prevotella]; s__	Bacteria; __Bacteroidetes; __Bacteroidia; __Bacteroidales; __Bacteroidales_S24-7_group; __Bacteroidales_S24-7_group; __uncultured_bacterium	deblur_388287		ns	ns	ns	ns	0	0	0	67	838	0	397	0	0	1.98e-05	0.000478567
k__Bacteria; p__Bacteroidetes; c__Bacteroidia; o__Bacteroidales; f__Bacteroidaceae; g__Bacteroides; s__	Bacteria; __Bacteroidetes; __Bacteroidia; __Bacteroidales; __Bacteroidales_S24-7_group; __Bacteroidales_S24-7_group; __uncultured_bacterium	deblur_388289		ns	ns	ns	ns	0	0	0	39	1316	0	279	0	0	1.15e-05	0.000608507
k__Bacteria; p__Bacteroidetes; c__Bacteroidia; o__Bacteroidales; f__Bacteroidaceae; g__Bacteroides; s__	Bacteria; __Bacteroidetes; __Bacteroidia; __Bacteroidales; __Bacteroidales_S24-7_group; __Bacteroidales_S24-7_group; __uncultured_bacterium	deblur_388293		ns	ns	ns	ns	144	111	293	763	1069	0	327	108	0	0.000520592	0.000578506
k__Bacteria; p__Bacteroidetes; c__Bacteroidia; o__Bacteroidales; f__Bacteroidaceae; g__Bacteroides; s__	Bacteria; __Bacteroidetes; __Bacteroidia; __Bacteroidales; __Bacteroidales_S24-7_group; __Bacteroidales_S24-7_group; __uncultured_bacterium	deblur_388304		ns	ns	ns	ns	0	0	0	0	229	0	124	0	0	0	0.000157133
k__Bacteria; p__Bacteroidetes; c__Bacteroidia; o__Bacteroidales; f__Bacteroidaceae; g__Bacteroides; s__	Bacteria; __Bacteroidetes; __Bacteroidia; __Bacteroidales; __Bacteroidales_S24-7_group; __Bacteroidales_S24-7_group; __uncultured_bacterium	deblur_388321		ns	ns	ns	ns	13	11	149	476	599	3	2	13	0	0.000242865	0.000241065
k__Bacteria; p__Bacteroidetes; c__Bacteroidia; o__Bacteroidales; f__Bacteroidaceae; g__Bacteroides; s__	Bacteria; __Bacteroidetes; __Bacteroidia; __Bacteroidales; __Bacteroidales_S24-7_group; __Bacteroidales_S24-7_group; __uncultured_bacterium	deblur_391202		ns	ns	ns	ns	19	21	33	71	71	0	21	27	1.24468e-06	5.92e-05	5.46e-05
k__Bacteria; p__Bacteroidetes; c__Bacteroidia; o__Bacteroidales; f__Bacteroidaceae; g__Bacteroides; s__	Bacteria; __Bacteroidetes; __Bacteroidia; __Bacteroidales; __Bacteroidales_S24-7_group; __Bacteroidales_S24-7_group; __uncultured_bacterium	deblur_411584		ns	ns	ns	ns	411	522	761	2102	318	2	28	0	7.22532e-05	0.00155612	0.000171533
k__Bacteria; p__Bacteroidetes; c__Bacteroidia; o__Bacteroidales; f__Bacteroidaceae; g__Bacteroides; s__acidifaciens	Bacteria; __Bacteroidetes; __Bacteroidia; __Bacteroidales; __Bacteroidales_S24-7_group; __Bacteroidales_S24-7_group; __uncultured_bacterium	deblur_428333		ns	ns	ns	ns	59	90	117	185	219	7	140	76	1.08624e-05	0.000195045	0.000186217
k__Bacteria; p__Bacteroidetes; c__Bacteroidia; o__Bacteroidales; f__Bacteroidaceae; g__Bacteroides; s__eggerthii	Bacteria; __Bacteroidetes; __Bacteroidia; __Bacteroidales; __Bacteroidales_S24-7_group; __Bacteroidales_S24-7_group; __uncultured_bacterium	deblur_434519		ns	ns	ns	ns	0	0	3455	3976	3311	2352	2470	1926	0.00198613	0.00327704	0.00459327
k__Bacteria; p__Bacteroidetes; c__Bacteroidia; o__Bacteroidales; f__Bacteroidaceae; g__Bacteroides; s__uniformis	Bacteria; __Bacteroidetes; __Bacteroidia; __Bacteroidales; __Bacteroidales_S24-7_group; __Bacteroidales_S24-7_group; __uncultured_bacterium	deblur_434584		ns	ns	ns	ns	0	0	1960	785	1595	298	606	0	3.89123e-06	0.00124291	0.00112719
k__Bacteria; p__Bacteroidetes; c__Bacteroidia; o__Bacteroidales; f__Porphyromonadaceae; g__Parabacteroides; s__	Bacteria; __Bacteroidetes; __Bacteroidia; __Bacteroidales; __Bacteroidales_S24-7_group; __Bacteroidales_S24-7_group; __uncultured_bacterium	deblur_434696		ns	ns	ns	ns	6	48	29	22	14	0	30	54	8.99097e-05	4.73e-05	4.89e-05
k__Bacteria; p__Bacteroidetes; c__Bacteroidia; o__Bacteroidales; f__Porphyromonadaceae; g__Parabacteroides; s__	Bacteria; __Bacteroidetes; __Bacteroidia; __Bacteroidales; __Bacteroidales_S24-7_group; __Bacteroidales_S24-7_group; __uncultured_bacterium	deblur_434733		ns	ns	ns	ns	2093	1591	4060	3526	4554	2255	3134	4281	0.000356672	0.00517955	0.00621296
k__Bacteria; p__Bacteroidetes; c__Bacteroidia; o__Bacteroidales; f__Porphyromonadaceae; g__Parabacteroides; s__distasonis	Bacteria; __Cyanobacteria; __Melainabacteria; __Gastranaerophilales; __Gastranaerophilales; __Gastranaerophilales; __uncultured_bacterium	187694		ns	ns	ns	ns	1382	2490	1388	472	2684	450	748	110	0.000429589	0.00331373	0.00211623
k__Bacteria; p__Bacteroidetes; c__Bacteroidia; o__Bacteroidales; f__Porphyromonadaceae; g__Parabacteroides; s__distasonis	Bacteria; __Cyanobacteria; __Melainabacteria; __Gastranaerophilales; __Gastranaerophilales; __Gastranaerophilales	444791		ns	ns	ns	ns	0	0	481	177	0	0	3815	1768	0.00383428	0.000351071	0.0028777
k__Bacteria; p__Bacteroidetes; c__Bacteroidia; o__Bacteroidales; f__Porphyromonadaceae; g__Parabacteroides; s__distasonis	Bacteria; __Cyanobacteria; __Melainabacteria; __Gastranaerophilales; __Gastranaerophilales; __Gastranaerophilales	3489048		ns	ns	ns	ns	107	578	63	86	6	0	179	7735	0.0014496	0.000448788	0.00425421
k__Bacteria; p__Bacteroidetes; c__Bacteroidia; o__Bacteroidales; f__Porphyromonadaceae; g__Parabacteroides; s__distasonis	Bacteria; __Cyanobacteria; __Melainabacteria; __Gastranaerophilales; __Gastranaerophilales; __Gastranaerophilales; __uncultured_bacterium	deblur_429613		ns	ns	ns	ns	2872	3868	0	0	1371	2402	0	26	0	0.00365639	0.00178629
k__Bacteria; p__Bacteroidetes; c__Bacteroidia; o__Bacteroidales; f__Prevotellaceae; g__Prevotella; s__	Bacteria; __Cyanobacteria; __Melainabacteria; __Gastranaerophilales; __Gastranaerophilales; __Gastranaerophilales; __uncultured_bacterium	deblur_434530		ns	ns	ns	ns	18	559	536	281	902	1033	1118	76	0.00025928	0.000745774	0.00139274
k__Bacteria; p__Bacteroidetes; c__Bacteroidia; o__Bacteroidales; f__Rikenellaceae; g__; s__	Bacteria; __Cyanobacteria; __Melainabacteria; __Gastranaerophilales; __Gastranaerophilales; __Gastranaerophilales; __uncultured_bacterium	deblur_434992		ns	ns	ns	ns	9	116	5	0	0	0	5	0	0.000110112	8e-05	6.34e-06
k__Bacteria; p__Bacteroidetes; c__Bacteroidia; o__Bacteroidales; f__Rikenellaceae; g__; s__	Bacteria; __Cyanobacteria; __Melainabacteria; __Gastranaerophilales; __Gastranaerophilales; __Gastranaerophilales; __uncultured_bacterium	deblur_435499		ns	ns	ns	ns	0	226	0	0	363	31	105	0	0.00118027	9.9e-05	0.000206226
k__Bacteria; p__Bacteroidetes; c__Bacteroidia; o__Bacteroidales; f__Rikenellaceae; g__; s__	Bacteria; __Cyanobacteria; __Melainabacteria; __Gastranaerophilales; __Gastranaerophilales; __Gastranaerophilales	deblur_435522		ns	ns	ns	ns	0	0	44	127	77	85	45	25	2.46982e-05	9.41e-05	0.000156195
k__Bacteria; p__Bacteroidetes; c__Bacteroidia; o__Bacteroidales; f__Rikenellaceae; g__; s__	Bacteria; __Deferribacteres; __Deferribacteres; __Deferribacterales; __Deferribacteraceae; __Mucispirillum; __uncultured_bacterium	2937207		ns	ns	ns	ns	198	198	354	284	5	0	107	0	0.000651392	0.000522033	0.000101917
k__Bacteria; p__Bacteroidetes; c__Bacteroidia; o__Bacteroidales; f__Rikenellaceae; g__; s__	Bacteria; __Firmicutes; __Clostridia; __Clostridiales; __Ruminococcaceae; __Ruminococcaceae_UCG-014; __uncultured_bacterium	deblur_306865		ns	ns	ns	ns	0	0	84	58	0	0	0	0	0	7.29e-05	0
k__Bacteria; p__Bacteroidetes; c__Bacteroidia; o__Bacteroidales; f__Rikenellaceae; g__; s__	Bacteria; __Firmicutes; __Clostridia; __Clostridiales; __Ruminococcaceae; __Ruminococcaceae_UCG-014; __uncultured_bacterium	deblur_351009		ns	ns	ns	ns	0	0	21	58	23	0	7	59	0	3.93e-05	3.99e-05
k__Bacteria; p__Bacteroidetes; c__Bacteroidia; o__Bacteroidales; f__Rikenellaceae; g__; s__	Bacteria; __Firmicutes; __Clostridia; __Clostridiales; __Ruminococcaceae; __Ruminococcaceae_UCG-014; __uncultured_bacterium	deblur_377910		ns	ns	ns	ns	0	0	0	68	166	165	49	359	0	3.62e-05	0.000526999
k__Bacteria; p__Bacteroidetes; c__Bacteroidia; o__Bacteroidales; f__Rikenellaceae; g__; s__	Bacteria; __Firmicutes; __Clostridia; __Clostridiales; __Ruminococcaceae; __Ruminococcaceae_UCG-014; __uncultured_bacterium	deblur_406180		ns	ns	ns	ns	0	22	69	101	95	0	0	15	0.000180552	9.17e-05	4.91e-05
k__Bacteria; p__Bacteroidetes; c__Bacteroidia; o__Bacteroidales; f__Rikenellaceae; g__; s__	Bacteria; __Firmicutes; __Clostridia; __Clostridiales; __Christensenellaceae; __Christensenellaceae_R-7_group; __uncultured_bacterium	deblur_407213		ns	ns	ns	ns	27	14	24	19	5	2	5	14	2.98274e-05	3.81e-05	1.32e-05
k__Bacteria; p__Bacteroidetes; c__Bacteroidia; o__Bacteroidales; f__Rikenellaceae; g__; s__	Bacteria; __Firmicutes; __Clostridia; __Clostridiales; __Clostridiales_vadinBB60_group; __Clostridiales_vadinBB60_group; __uncultured_bacterium	deblur_418364		ns	ns	ns	ns	78	43	15	2	24	0	63	44	5.87109e-06	7.37e-05	6.44e-05
k__Bacteria; p__Bacteroidetes; c__Bacteroidia; o__Bacteroidales; f__Rikenellaceae; g__; s__	Bacteria; __Firmicutes; __Clostridia; __Clostridiales; __Ruminococcaceae; __Ruminococcaceae_UCG-014; __uncultured_bacterium	deblur_427271		ns	ns	ns	ns	1826	0	957	1988	1564	962	79	0	0.000289392	0.00238559	0.00121703
k__Bacteria; p__Bacteroidetes; c__Bacteroidia; o__Bacteroidales; f__Rikenellaceae; g__; s__	Bacteria; __Firmicutes; __Clostridia; __Clostridiales; __Christensenellaceae; __Christensenellaceae_R-7_group; __uncultured_bacterium	deblur_428095		ns	ns	ns	ns	48	33	50	37	56	11	35	42	7.28037e-05	7.73e-05	5.9e-05
k__Bacteria; p__Bacteroidetes; c__Bacteroidia; o__Bacteroidales; f__S24-7; g__; s__	Bacteria; __Firmicutes; __Clostridia; __Clostridiales; __Christensenellaceae; __Christensenellaceae_R-7_group; __uncultured_bacterium	deblur_428272		ns	ns	ns	ns	43	16	9	12	17	18	8	9	4.62766e-06	3.62e-05	2.26e-05
k__Bacteria; p__Bacteroidetes; c__Bacteroidia; o__Bacteroidales; f__S24-7; g__; s__	Bacteria; __Firmicutes; __Clostridia; __Clostridiales; __Ruminococcaceae; __uncultured; __uncultured_bacterium	deblur_428381		ns	ns	ns	ns	4	10	20	13	19	22	13	7	2.10205e-05	2.43e-05	2.87e-05
k__Bacteria; p__Bacteroidetes; c__Bacteroidia; o__Bacteroidales; f__S24-7; g__; s__	Bacteria; __Firmicutes; __Clostridia; __Clostridiales; __Ruminococcaceae; __Ruminococcaceae_UCG-005; __uncultured_prokaryote	deblur_434563		ns	ns	ns	ns	2564	1237	2344	2560	1334	934	1822	562	0.00361012	0.0042219	0.00221337
k__Bacteria; p__Bacteroidetes; c__Bacteroidia; o__Bacteroidales; f__S24-7; g__; s__	Bacteria; __Firmicutes; __Clostridia; __Clostridiales; __Ruminococcaceae; __Ruminococcaceae_UCG-014; __uncultured_bacterium	deblur_434732		ns	ns	ns	ns	15	11	2	17	71	22	30	97	0.000145192	2.26e-05	0.000109758
k__Bacteria; p__Bacteroidetes; c__Bacteroidia; o__Bacteroidales; f__S24-7; g__; s__	Bacteria; __Firmicutes; __Clostridia; __Clostridiales; __Ruminococcaceae; __Ruminococcaceae_UCG-014; __uncultured_bacterium	deblur_434785		ns	ns	ns	ns	77	131	49	85	140	305	92	17	8.28004e-05	0.000180179	0.00031713
k__Bacteria; p__Bacteroidetes; c__Bacteroidia; o__Bacteroidales; f__S24-7; g__; s__	Bacteria; __Firmicutes; __Clostridia; __Clostridiales; __Ruminococcaceae; __Ruminococcaceae_UCG-014; __uncultured_bacterium	deblur_434820		ns	ns	ns	ns	241	57	23	0	0	0	0	626	0.00229262	0.000152632	0.000266608
k__Bacteria; p__Bacteroidetes; c__Bacteroidia; o__Bacteroidales; f__S24-7; g__; s__	Bacteria; __Firmicutes; __Clostridia; __Clostridiales; __Ruminococcaceae; __Ruminococcaceae_UCG-014; __uncultured_organism	deblur_435340		ns	ns	ns	ns	109	0	18	0	174	5	0	0	0.000816447	6.16e-05	8.42e-05
k__Bacteria; p__Bacteroidetes; c__Bacteroidia; o__Bacteroidales; f__S24-7; g__; s__	Bacteria; __Firmicutes; __Clostridia; __Clostridiales; __Ruminococcaceae; __Ruminococcaceae_UCG-014; __uncultured_rumen_bacterium	deblur_435352		ns	ns	ns	ns	1005	1021	1677	1338	928	811	1557	91	0.00394666	0.00246574	0.00192584
k__Bacteria; p__Bacteroidetes; c__Bacteroidia; o__Bacteroidales; f__S24-7; g__; s__	Bacteria; __Firmicutes; __Clostridia; __Clostridiales; __Lachnospiraceae; __Lachnospiraceae_UCG-010; __uncultured_bacterium	deblur_435416		ns	ns	ns	ns	232	218	66	147	182	349	61	31	0.000307353	0.000332309	0.000326246
k__Bacteria; p__Bacteroidetes; c__Bacteroidia; o__Bacteroidales; f__S24-7; g__; s__	Bacteria; __Firmicutes; __Erysipelotrichia; __Erysipelotrichales; __Erysipelotrichaceae; __Erysipelatoclostridium; __uncultured_bacterium	deblur_435509		ns	ns	ns	ns	100	243	148	77	93	124	342	167	0.000221305	0.000303163	0.000394021
k__Bacteria; p__Bacteroidetes; c__Bacteroidia; o__Bacteroidales; f__S24-7; g__; s__	Bacteria; __Firmicutes; __Clostridia; __Clostridiales; __Ruminococcaceae; __uncultured; __uncultured_bacterium	deblur_435672		ns	ns	ns	ns	581	166	529	878	1574	233	150	137	7.90103e-05	0.000966319	0.00087688
k__Bacteria; p__Bacteroidetes; c__Bacteroidia; o__Bacteroidales; f__S24-7; g__; s__	Bacteria; __Firmicutes; __Bacilli; __Lactobacillales; __Lactobacillaceae; __Lactobacillus	deblur_386321		ns	ns	ns	ns	186	69	11	7	0	0	22	0	1.07594e-05	0.000129547	1.05e-05
k__Bacteria; p__Bacteroidetes; c__Bacteroidia; o__Bacteroidales; f__S24-7; g__; s__	Bacteria; __Firmicutes; __Bacilli; __Lactobacillales; __Lactobacillaceae; __Lactobacillus; __uncultured_bacterium	deblur_434651		ns	ns	ns	ns	5	0	48	19	5	0	0	256	0.000686866	3.58e-05	0.000120449
k__Bacteria; p__Bacteroidetes; c__Bacteroidia; o__Bacteroidales; f__S24-7; g__; s__	Bacteria; __Firmicutes; __Bacilli; __Lactobacillales; __Lactobacillaceae; __Lactobacillus	689173		ns	ns	ns	ns	2117	676	1428	2644	5767	2280	4022	3502	0.00364023	0.00326508	0.00729637
k__Bacteria; p__Bacteroidetes; c__Bacteroidia; o__Bacteroidales; f__S24-7; g__; s__	Bacteria; __Firmicutes; __Bacilli; __Lactobacillales; __Lactobacillaceae; __Lactobacillus; __uncultured_bacterium	905599		ns	ns	ns	ns	1468	290	872	793	285	18	1077	614	0.00192521	0.00161312	0.000985859
k__Bacteria; p__Bacteroidetes; c__Bacteroidia; o__Bacteroidales; f__S24-7; g__; s__	Bacteria; __Firmicutes; __Bacilli; __Lactobacillales; __Lactobacillaceae; __Lactobacillus; __uncultured_bacterium	4461663		ns	ns	ns	ns	4562	13245	1293	1522	2127	4640	2167	1461	0.0141149	0.0107314	0.00508855
k__Bacteria; p__Bacteroidetes; c__Bacteroidia; o__Bacteroidales; f__S24-7; g__; s__	Bacteria; __Firmicutes; __Bacilli; __Lactobacillales; __Lactobacillaceae; __Lactobacillus; __uncultured_bacterium	4481877		ns	ns	ns	ns	9596	4077	7695	11758	9134	11842	7809	10550	0.0179141	0.0158193	0.019361
k__Bacteria; p__Bacteroidetes; c__Bacteroidia; o__Bacteroidales; f__S24-7; g__; s__	Bacteria; __Firmicutes; __Bacilli; __Lactobacillales; __Lactobacillaceae; __Lactobacillus; __uncultured_bacterium	262701		ns	ns	ns	ns	4	3	28	93	144	18	146	25	6.04276e-05	6.12e-05	0.000160437
k__Bacteria; p__Bacteroidetes; c__Bacteroidia; o__Bacteroidales; f__S24-7; g__; s__	Bacteria; __Firmicutes; __Bacilli; __Lactobacillales; __Lactobacillaceae; __Lactobacillus; __uncultured_bacterium	deblur_418392		ns	ns	ns	ns	70	36	0	0	0	0	0	0	3.49801e-05	5.22e-05	0
k__Bacteria; p__Bacteroidetes; c__Bacteroidia; o__Bacteroidales; f__S24-7; g__; s__	Bacteria; __Firmicutes; __Bacilli; __Lactobacillales; __Streptococcaceae; __Lactococcus; __uncultured_bacterium	deblur_435461		ns	ns	ns	ns	26	8	126	16	83	101	42	131	9.47314e-05	9.11e-05	0.000172837
k__Bacteria; p__Bacteroidetes; c__Bacteroidia; o__Bacteroidales; f__S24-7; g__; s__	Bacteria; __Firmicutes; __Bacilli; __Lactobacillales; __Streptococcaceae; __Streptococcus	661259		ns	ns	ns	ns	45	39	21	32	54	94	76	63	0.000133877	6.86e-05	0.000144734
k__Bacteria; p__Bacteroidetes; c__Bacteroidia; o__Bacteroidales; f__S24-7; g__; s__	Bacteria; __Firmicutes; __Bacilli; __Lactobacillales; __Streptococcaceae; __Streptococcus; __uncultured_bacterium	4373689		ns	ns	ns	ns	24	42	4	24	19	21	15	2	2.17012e-05	4.73e-05	3.09e-05
k__Bacteria; p__Bacteroidetes; c__Bacteroidia; o__Bacteroidales; f__S24-7; g__; s__	Bacteria; __Firmicutes; __Bacilli; __Lactobacillales; __Streptococcaceae; __Streptococcus; __uncultured_bacterium	deblur_435634		ns	ns	ns	ns	7	28	15	26	36	50	34	27	5.3003e-05	3.79e-05	7.78e-05
k__Bacteria; p__Bacteroidetes; c__Bacteroidia; o__Bacteroidales; f__S24-7; g__; s__	Bacteria; __Firmicutes; __Bacilli; __Lactobacillales; __Streptococcaceae; __Streptococcus	deblur_435654		ns	ns	ns	ns	6	20	16	10	12	23	13	2	3.20183e-05	2.63e-05	2.63e-05
k__Bacteria; p__Bacteroidetes; c__Bacteroidia; o__Bacteroidales; f__S24-7; g__; s__	Bacteria; __Firmicutes; __Bacilli; __Lactobacillales; __Streptococcaceae; __Streptococcus	deblur_435691		ns	ns	ns	ns	11	17	7	18	4	33	25	10	5.19616e-05	2.56e-05	3.96e-05
k__Bacteria; p__Bacteroidetes; c__Bacteroidia; o__Bacteroidales; f__S24-7; g__; s__	Bacteria; __Firmicutes; __Clostridia; __Clostridiales; __Ruminococcaceae; __Ruminococcaceae_UCG-014	deblur_406062		ns	ns	ns	ns	0	2	4	0	133	14	0	0	2.12306e-05	3.07e-06	9.86e-05
k__Bacteria; p__Bacteroidetes; c__Bacteroidia; o__Bacteroidales; f__S24-7; g__; s__	Bacteria; __Firmicutes; __Clostridia; __Clostridiales; __Ruminococcaceae; __Ruminococcaceae_UCG-014; __uncultured_bacterium	deblur_407479		ns	ns	ns	ns	33	11	13	58	24	6	18	51	0.000195411	5.71e-05	4.8e-05
k__Bacteria; p__Bacteroidetes; c__Bacteroidia; o__Bacteroidales; f__S24-7; g__; s__	Bacteria; __Firmicutes; __Clostridia; __Clostridiales; __Peptococcaceae; __uncultured; __uncultured_bacterium	deblur_428412		ns	ns	ns	ns	8	6	27	13	9	23	10	13	2.98636e-05	2.35e-05	2.37e-05
k__Bacteria; p__Bacteroidetes; c__Bacteroidia; o__Bacteroidales; f__S24-7; g__; s__	Bacteria; __Firmicutes; __Clostridia; __Clostridiales; __Ruminococcaceae; __Ruminococcaceae_UCG-014; __uncultured_rumen_bacterium	deblur_434883		ns	ns	ns	ns	58	13	48	47	35	31	50	25	0.000103199	9.56e-05	7.01e-05
k__Bacteria; p__Bacteroidetes; c__Bacteroidia; o__Bacteroidales; f__S24-7; g__; s__	Bacteria; __Firmicutes; __Clostridia; __Clostridiales; __Ruminococcaceae; __Ruminococcaceae_UCG-014; __uncultured_rumen_bacterium	deblur_418158		-24.5263	2.44235e-11	ns	ns	416	492	0	0	0	0	0	0	0	0.000556346	0
k__Bacteria; p__Bacteroidetes; c__Bacteroidia; o__Bacteroidales; f__S24-7; g__; s__	Bacteria; __Firmicutes; __Clostridia; __Clostridiales; __Lachnospiraceae; __Lachnospiraceae_NK4A136_group; __uncultured_bacterium	deblur_386405		-24.0015	6.19247e-11	ns	ns	815	1849	0	0	0	0	0	0	0	0.00134129	0
k__Bacteria; p__Bacteroidetes; c__Bacteroidia; o__Bacteroidales; f__S24-7; g__; s__	Bacteria; __Firmicutes; __Clostridia; __Clostridiales; __Ruminococcaceae; __Ruminococcaceae_UCG-014; __uncultured_bacterium	deblur_434163		25.4512	4.67854e-12	ns	ns	0	0	0	0	0	0	177	2429	0.0026943	0	0.00131829
k__Bacteria; p__Cyanobacteria; c__4C0d-2; o__YS2; f__; g__; s__	Bacteria; __Firmicutes; __Clostridia; __Clostridiales; __Lachnospiraceae; __Lachnoclostridium; __uncultured_bacterium	deblur_434682		-10.4309	1.99981e-08	-8.89291	0.00010746	536	423	47	86	0	0	0	0	0.000254463	0.000572919	0
k__Bacteria; p__Cyanobacteria; c__4C0d-2; o__YS2; f__; g__; s__	Bacteria; __Firmicutes; __Clostridia; __Clostridiales; __Ruminococcaceae; __Ruminococcaceae_UCG-014; __uncultured_bacterium	deblur_427876		5.87213	0.000100726	11.1659	0.00390505	2	16	0	13	849	297	869	36	0	1.66e-05	0.000970138
k__Bacteria; p__Cyanobacteria; c__4C0d-2; o__YS2; f__; g__; s__	Bacteria; __Firmicutes; __Clostridia; __Clostridiales; __Lachnospiraceae; __[Eubacterium]_xylanophilum_group; __uncultured_bacterium	deblur_306709		ns	ns	ns	ns	0	26	601	200	0	0	213	0	0	0.000427366	0.000106537
k__Bacteria; p__Cyanobacteria; c__4C0d-2; o__YS2; f__; g__; s__	Bacteria; __Firmicutes; __Clostridia; __Clostridiales; __Lachnospiraceae; __Lachnospiraceae_UCG-001; __uncultured_bacterium	deblur_310861		ns	ns	ns	ns	49	63	0	0	0	0	25	0	0	6.23e-05	1.36e-05
k__Bacteria; p__Cyanobacteria; c__4C0d-2; o__YS2; f__; g__; s__	#N/A	deblur_362534		ns	ns	ns	ns	34	98	0	0	0	0	0	0	0	6.07e-05	0
k__Bacteria; p__Cyanobacteria; c__4C0d-2; o__YS2; f__; g__; s__	Bacteria; __Firmicutes; __Clostridia; __Clostridiales; __Lachnospiraceae; __Lachnospiraceae_UCG-001	deblur_362856		ns	ns	ns	ns	2	0	49	70	0	0	0	0	0	4.75e-05	0
k__Bacteria; p__Cyanobacteria; c__4C0d-2; o__YS2; f__; g__; s__	Bacteria; __Firmicutes; __Clostridia; __Clostridiales; __Lachnospiraceae; __uncultured; __uncultured_bacterium	deblur_364918		ns	ns	ns	ns	182	347	0	0	0	0	0	0	0	0.000273529	0
k__Bacteria; p__Cyanobacteria; c__4C0d-2; o__YS2; f__; g__; s__	Bacteria; __Firmicutes; __Clostridia; __Clostridiales; __Lachnospiraceae; __Lachnospiraceae_NK4A136_group; __uncultured_bacterium	deblur_386574		ns	ns	ns	ns	79	5	66	0	87	6	0	0	0	7.46e-05	4.18e-05
k__Bacteria; p__Deferribacteres; c__Deferribacteres; o__Deferribacterales; f__Deferribacteraceae; g__Mucispirillum; s__schaedleri	Bacteria; __Firmicutes; __Clostridia; __Clostridiales; __Lachnospiraceae; __uncultured; __uncultured_bacterium	deblur_388608		ns	ns	ns	ns	0	0	0	9	59	0	110	0	0	2.66e-06	5.68e-05
k__Bacteria; p__Firmicutes; c__Clostridia; o__Clostridiales; f__; g__; s__	Bacteria; __Firmicutes; __Clostridia; __Clostridiales; __Ruminococcaceae; __uncultured; __uncultured_bacterium	deblur_391044		ns	ns	ns	ns	75	0	37	5	0	3	0	0	8.14751e-06	5.41e-05	2.2e-06
k__Bacteria; p__Firmicutes; c__Clostridia; o__Clostridiales; f__; g__; s__	Bacteria; __Firmicutes; __Clostridia; __Clostridiales; __Lachnospiraceae; __uncultured; __uncultured_bacterium	deblur_406349		ns	ns	ns	ns	5	0	55	18	53	2	47	15	2.35319e-06	3.47e-05	4.39e-05
k__Bacteria; p__Firmicutes; c__Clostridia; o__Clostridiales; f__; g__; s__	Bacteria; __Firmicutes; __Clostridia; __Clostridiales; __Ruminococcaceae; __Ruminococcaceae_UCG-014; __uncultured_bacterium	deblur_406721		ns	ns	-7.38032	0.00130923	31	26	0	0	0	137	0	0	0.000121919	3.62e-05	0.000111674
k__Bacteria; p__Firmicutes; c__Clostridia; o__Clostridiales; f__; g__; s__	Bacteria; __Firmicutes; __Clostridia; __Clostridiales; __Ruminococcaceae; __Ruminococcaceae_UCG-014; __uncultured_bacterium	deblur_406727		ns	ns	ns	ns	101	64	0	15	56	234	45	22	0.000218359	9.99e-05	0.000216395
k__Bacteria; p__Firmicutes; c__Clostridia; o__Clostridiales; f__; g__; s__	Bacteria; __Firmicutes; __Clostridia; __Clostridiales; __Lachnospiraceae	deblur_406814		ns	ns	ns	ns	0	0	0	7	4	3	2	252	8.95377e-05	2.58e-06	0.000132613
k__Bacteria; p__Firmicutes	Bacteria; __Firmicutes; __Clostridia; __Clostridiales; __Lachnospiraceae; __Lachnospiraceae_NK4A136_group; __uncultured_bacterium	deblur_407893		ns	ns	ns	ns	45	46	99	71	38	0	53	73	2.6188e-05	0.000120488	8.17e-05
k__Bacteria; p__Firmicutes; c__Clostridia; o__Clostridiales; f__; g__; s__	Bacteria; __Firmicutes; __Clostridia; __Clostridiales; __Lachnospiraceae; __Lachnospiraceae_NK4A136_group; __uncultured_bacterium	deblur_417860		ns	ns	ns	ns	465	21	342	137	487	39	40	0	1.82979e-06	0.00047645	0.000264805
k__Bacteria; p__Firmicutes	Bacteria; __Firmicutes; __Clostridia; __Clostridiales; __Lachnospiraceae; __Lachnospiraceae_UCG-001	deblur_417878		ns	ns	ns	ns	34	20	2	421	499	4	0	0	3.15957e-06	0.000184882	0.000190575
k__Bacteria; p__Firmicutes; c__Clostridia; o__Clostridiales; f__; g__; s__	Bacteria; __Firmicutes; __Clostridia; __Clostridiales; __Ruminococcaceae; __Ruminococcaceae_UCG-013; __uncultured_bacterium	deblur_418018		ns	ns	ns	ns	7	4	34	24	8	2	41	52	0	3.25e-05	5.06e-05
k__Bacteria; p__Firmicutes	Bacteria; __Firmicutes; __Clostridia; __Clostridiales; __Ruminococcaceae; __Ruminococcaceae_UCG-014; __uncultured_bacterium	deblur_418146		ns	ns	ns	ns	1755	1351	893	1155	596	998	617	231	0	0.00276056	0.00149728
k__Bacteria; p__Firmicutes; c__Clostridia; o__Clostridiales; f__Ruminococcaceae; g__; s__	Bacteria; __Firmicutes; __Clostridia; __Clostridiales; __Ruminococcaceae; __Ruminococcaceae_UCG-014; __uncultured_bacterium	deblur_418279		ns	ns	ns	ns	402	176	0	2	0	0	0	26	8.46646e-05	0.000339938	1.16e-05
k__Bacteria; p__Firmicutes; c__Clostridia; o__Clostridiales; f__; g__; s__	Bacteria; __Firmicutes; __Clostridia; __Clostridiales; __Ruminococcaceae; __Ruminococcaceae_UCG-014; __uncultured_bacterium	deblur_418383		ns	ns	ns	ns	47	33	0	5	0	15	58	0	1.3909e-05	5.04e-05	3.5e-05
k__Bacteria; p__Firmicutes; c__Clostridia; o__Clostridiales; f__; g__; s__	Bacteria; __Firmicutes; __Clostridia; __Clostridiales; __Lachnospiraceae; __uncultured; __uncultured_bacterium	deblur_418635		ns	ns	ns	ns	52	143	0	2	100	15	3	15	1.11064e-06	9.81e-05	8.25e-05
k__Bacteria; p__Firmicutes; c__Clostridia; o__Clostridiales; f__; g__; s__	Bacteria; __Firmicutes; __Clostridia; __Clostridiales; __Lachnospiraceae; __Lachnospiraceae_NK4A136_group; __uncultured_bacterium	deblur_427287		ns	ns	ns	ns	0	0	0	0	0	0	62	149	0.000970119	0	9.81e-05
k__Bacteria; p__Firmicutes; c__Clostridia; o__Clostridiales; f__; g__; s__	Bacteria; __Firmicutes; __Clostridia; __Clostridiales; __Lachnospiraceae; __Lachnospiraceae_NK4A136_group; __uncultured_bacterium	deblur_427449		ns	ns	ns	ns	4	20	158	8	20	0	28	12	0.000127492	9.55e-05	9.72e-05
k__Bacteria; p__Firmicutes; c__Clostridia; o__Clostridiales; f__; g__; s__	Bacteria; __Firmicutes; __Clostridia; __Clostridiales; __Lachnospiraceae; __uncultured; __uncultured_bacterium	deblur_427639		ns	ns	ns	ns	184	63	143	228	28	3	22	298	0.000136996	0.000275729	0.000154436
k__Bacteria; p__Firmicutes; c__Clostridia; o__Clostridiales; f__; g__; s__	Bacteria; __Firmicutes; __Clostridia; __Clostridiales; __Lachnospiraceae; __uncultured; __uncultured_bacterium	deblur_427665		ns	ns	ns	ns	22	31	125	97	17	10	22	22	1.66701e-05	0.000122692	3.98e-05
k__Bacteria; p__Firmicutes	Bacteria; __Firmicutes; __Clostridia; __Clostridiales; __Lachnospiraceae; __Lachnospiraceae_UCG-006; __uncultured_bacterium	deblur_428022		ns	ns	ns	ns	472	528	62	528	350	48	375	197	3.04504e-05	0.000755055	0.000431434
k__Bacteria; p__Firmicutes; c__Clostridia; o__Clostridiales; f__Ruminococcaceae; g__; s__	Bacteria; __Firmicutes; __Clostridia; __Clostridiales; __Ruminococcaceae; __Ruminococcaceae_UCG-014; __uncultured_bacterium	deblur_428053		ns	ns	-2.79682	0.0495808	381	313	400	402	618	27	43	159	0.00147762	0.000673214	0.000396913
k__Bacteria; p__Firmicutes; c__Bacilli; o__Lactobacillales; f__Lactobacillaceae; g__Lactobacillus; s__	Bacteria; __Firmicutes; __Clostridia; __Clostridiales; __Ruminococcaceae; __Ruminococcaceae_UCG-005; __uncultured_bacterium	deblur_428218		ns	ns	ns	ns	19	34	76	35	28	9	41	86	3.52242e-05	7.48e-05	7.46e-05
k__Bacteria; p__Firmicutes; c__Bacilli; o__Lactobacillales; f__Lactobacillaceae; g__Lactobacillus; s__	Bacteria; __Firmicutes; __Clostridia; __Clostridiales; __Lachnospiraceae; __Lachnospiraceae_FCS020_group; __uncultured_bacterium	deblur_428288		ns	ns	ns	ns	21	26	36	39	18	9	31	0	6.42979e-06	5.94e-05	3.12e-05
k__Bacteria; p__Firmicutes; c__Bacilli; o__Lactobacillales; f__Lactobacillaceae; g__Lactobacillus; s__	Bacteria; __Firmicutes; __Clostridia; __Clostridiales; __Ruminococcaceae; __Anaerotruncus; __uncultured_bacterium	deblur_428344		ns	ns	ns	ns	0	18	13	5	40	28	2	35	0	1.8e-05	5.74e-05
k__Bacteria; p__Firmicutes; c__Bacilli; o__Lactobacillales; f__Lactobacillaceae; g__Lactobacillus; s__	Bacteria; __Firmicutes; __Clostridia; __Clostridiales; __Ruminococcaceae; __Ruminococcaceae_UCG-014; __uncultured_bacterium	deblur_434144		ns	ns	ns	ns	234	255	165	1036	121	1944	595	836	0.00286074	0.00083746	0.00212858
k__Bacteria; p__Firmicutes; c__Bacilli; o__Lactobacillales; f__Lactobacillaceae; g__Lactobacillus; s__	Bacteria; __Firmicutes; __Clostridia; __Clostridiales; __Ruminococcaceae; __Ruminococcaceae_UCG-014; __uncultured_bacterium	deblur_434152		ns	ns	ns	ns	194	13	109	200	10	10	135	33	0.000310011	0.0002591	9.65e-05
k__Bacteria; p__Firmicutes; c__Bacilli; o__Lactobacillales; f__Lactobacillaceae; g__Lactobacillus; s__	Bacteria; __Firmicutes; __Clostridia; __Clostridiales; __Ruminococcaceae; __Ruminococcaceae_UCG-014; __uncultured_bacterium	deblur_434220		ns	ns	ns	ns	6	79	0	88	0	2	159	111	2.77148e-05	9.19e-05	0.000144432
k__Bacteria; p__Firmicutes; c__Bacilli; o__Lactobacillales; f__Lactobacillaceae; g__Lactobacillus; s__reuteri	Bacteria; __Firmicutes; __Clostridia; __Clostridiales; __Ruminococcaceae; __Ruminococcaceae_UCG-014	deblur_434240		ns	ns	ns	ns	0	0	21	2	0	12	30	141	3.93434e-06	1.28e-05	9.53e-05
k__Bacteria; p__Firmicutes; c__Bacilli; o__Lactobacillales; f__Lactobacillaceae; g__Lactobacillus; s__	Bacteria; __Firmicutes; __Clostridia; __Clostridiales; __Lachnospiraceae; __uncultured; __uncultured_bacterium	deblur_434407		ns	ns	-5.72485	0.00240935	587	418	0	0	0	0	10	135	0.00518643	0.000532774	0.000243174
k__Bacteria; p__Firmicutes; c__Bacilli; o__Lactobacillales; f__Streptococcaceae; g__Lactococcus; s__garvieae	Bacteria; __Firmicutes; __Clostridia; __Clostridiales; __Lachnospiraceae; __Lachnospiraceae_NK4A136_group; __uncultured_bacterium	deblur_434495		ns	ns	ns	ns	3691	815	607	3914	297	2564	1081	353	0.000905368	0.00436897	0.00178272
k__Bacteria; p__Firmicutes; c__Bacilli; o__Lactobacillales; f__Streptococcaceae; g__Streptococcus; s__	Bacteria; __Firmicutes; __Clostridia; __Clostridiales; __Lachnospiraceae; __Lachnospiraceae_NK4A136_group; __uncultured_bacterium	deblur_434535		ns	ns	ns	ns	1106	199	142	1200	83	188	196	28	0.000133314	0.00124677	0.000194469
k__Bacteria; p__Firmicutes; c__Bacilli; o__Lactobacillales; f__Streptococcaceae; g__Streptococcus; s__	Bacteria; __Firmicutes; __Clostridia; __Clostridiales; __Lachnospiraceae; __Lachnospiraceae_NK4A136_group; __uncultured_bacterium	deblur_434573		ns	ns	ns	ns	0	27	75	15	0	0	315	46	0.00120617	6.36e-05	0.00016812
k__Bacteria; p__Firmicutes; c__Bacilli; o__Lactobacillales; f__Streptococcaceae; g__Streptococcus; s__	Bacteria; __Firmicutes; __Clostridia; __Clostridiales; __Lachnospiraceae; __uncultured; __uncultured_bacterium	deblur_434577		ns	ns	ns	ns	0	5412	771	113	0	0	11578	0	0.00766492	0.00328817	0.00568303
k__Bacteria; p__Firmicutes; c__Bacilli; o__Lactobacillales; f__Streptococcaceae; g__Streptococcus; s__	Bacteria; __Firmicutes; __Clostridia; __Clostridiales; __Lachnospiraceae; __Lachnospiraceae_NK4A136_group; __uncultured_bacterium	deblur_434587		ns	ns	ns	ns	216	20	32	11	198	121	57	169	0.000106149	0.000161495	0.000231991
k__Bacteria; p__Firmicutes; c__Bacilli; o__Lactobacillales; f__Streptococcaceae; g__Streptococcus; s__	Bacteria; __Firmicutes; __Clostridia; __Clostridiales; __Ruminococcaceae; __Ruminococcaceae_UCG-014; __uncultured_bacterium	deblur_434663		ns	ns	-24.3654	4.45911e-11	3487	2490	0	507	3089	4208	16	805	0.000500994	0.00375155	0.00441872
k__Bacteria; p__Firmicutes; c__Clostridia	Bacteria; __Firmicutes; __Clostridia; __Clostridiales; __Ruminococcaceae; __Ruminococcaceae_UCG-014; __uncultured_bacterium	deblur_434672		ns	ns	ns	ns	111	91	17	103	0	258	222	48	0.0011395	0.000149165	0.000292091
k__Bacteria; p__Firmicutes; c__Clostridia; o__Clostridiales; f__; g__; s__	Bacteria; __Firmicutes; __Clostridia; __Clostridiales; __Ruminococcaceae; __Ruminococcaceae_UCG-014; __uncultured_bacterium	deblur_434714		ns	ns	ns	ns	67	107	64	68	141	287	75	28	9.67068e-05	0.000166174	0.00030447
k__Bacteria; p__Firmicutes; c__Clostridia	Bacteria; __Firmicutes; __Clostridia; __Clostridiales; __Ruminococcaceae; __Ruminococcaceae_UCG-014; __uncultured_bacterium	deblur_434724		ns	ns	ns	ns	805	904	232	231	914	4930	353	325	0.000212865	0.00113955	0.00431059
k__Bacteria; p__Firmicutes; c__Clostridia	Bacteria; __Firmicutes; __Clostridia; __Clostridiales; __Ruminococcaceae; __Ruminococcaceae_UCG-010; __uncultured_bacterium	deblur_434772		ns	ns	ns	ns	75	66	20	43	37	4	65	48	5.75926e-05	0.000107491	7.28e-05
k__Bacteria; p__Firmicutes; c__Clostridia; o__Clostridiales; f__; g__; s__	Bacteria; __Firmicutes; __Clostridia; __Clostridiales; __Lachnospiraceae; __Pseudobutyrivibrio; __uncultured_bacterium	deblur_434775		ns	ns	ns	ns	4	6	95	245	16	0	0	196	0.000190734	0.000144551	8.82e-05
k__Bacteria; p__Firmicutes; c__Clostridia; o__Clostridiales	Bacteria; __Firmicutes; __Clostridia; __Clostridiales; __Lachnospiraceae; __Lachnospiraceae_NK4A136_group; __uncultured_bacterium	deblur_434824		ns	ns	ns	ns	59	249	427	0	0	0	138	7	0.000130298	0.000396875	9.01e-05
k__Bacteria; p__Firmicutes; c__Clostridia; o__Clostridiales; f__; g__; s__	Bacteria; __Firmicutes; __Clostridia; __Clostridiales; __Lachnospiraceae; __Lachnospiraceae_UCG-001; __uncultured_bacterium	deblur_434835		ns	ns	ns	ns	87	124	15	349	300	35	4	0	0.00010431	0.000250029	0.00015405
k__Bacteria; p__Firmicutes; c__Clostridia; o__Clostridiales; f__Lachnospiraceae; g__; s__	Bacteria; __Firmicutes; __Clostridia; __Clostridiales; __Ruminococcaceae; __Ruminococcaceae_UCG-014; __uncultured_bacterium	deblur_434873		ns	ns	ns	ns	0	0	22	5	42	0	44	18	6.37922e-05	1.07e-05	5.49e-05
k__Bacteria; p__Firmicutes; c__Clostridia; o__Clostridiales; f__; g__; s__	Bacteria; __Firmicutes; __Clostridia; __Clostridiales; __Ruminococcaceae; __Ruminococcaceae_UCG-013; __uncultured_bacterium	deblur_434880		ns	ns	ns	ns	31	11	29	69	30	2	41	56	8.92499e-05	6.9e-05	5.94e-05
k__Bacteria; p__Firmicutes; c__Clostridia; o__Clostridiales; f__; g__; s__	Bacteria; __Firmicutes; __Clostridia; __Clostridiales; __Lachnospiraceae; __uncultured; __uncultured_bacterium	deblur_434895		ns	ns	ns	ns	13	4	7	6	23	0	43	3	2.12597e-05	1.51e-05	3.29e-05
k__Bacteria; p__Firmicutes; c__Clostridia; o__Clostridiales	Bacteria; __Firmicutes; __Clostridia; __Clostridiales; __Lachnospiraceae; __Lachnospiraceae_NK4A136_group; __uncultured_bacterium	deblur_434917		ns	ns	ns	ns	7	24	67	0	0	0	40	3	1.95162e-05	5.29e-05	2.26e-05
k__Bacteria; p__Firmicutes; c__Clostridia; o__Clostridiales	Bacteria; __Firmicutes; __Clostridia; __Clostridiales; __Ruminococcaceae; __Ruminococcaceae_UCG-013; __uncultured_bacterium	deblur_435045		ns	ns	ns	ns	6	25	6	9	107	10	17	7	1.57381e-05	2.11e-05	6.14e-05
k__Bacteria; p__Firmicutes; c__Clostridia; o__Clostridiales; f__; g__; s__	Bacteria; __Firmicutes; __Clostridia; __Clostridiales; __Ruminococcaceae; __Ruminococcaceae_UCG-014; __uncultured_bacterium	deblur_435120		ns	ns	ns	ns	85	12	119	38	68	61	94	42	8.66852e-05	0.000128005	0.000126997
k__Bacteria; p__Firmicutes; c__Clostridia; o__Clostridiales	Bacteria; __Firmicutes; __Clostridia; __Clostridiales; __Ruminococcaceae; __Ruminococcaceae_UCG-014; __uncultured_bacterium	deblur_435323		ns	ns	25.4669	5.41926e-12	356	0	0	26	141	1414	74	0	0	0.000224138	0.000880982
k__Bacteria; p__Firmicutes; c__Clostridia; o__Clostridiales; f__; g__; s__	Bacteria; __Firmicutes; __Clostridia; __Clostridiales; __Lachnospiraceae; __Lachnospiraceae_UCG-001; __uncultured_bacterium	deblur_435328		ns	ns	ns	ns	3069	1141	623	2142	3912	3956	343	31	0.00882121	0.0035609	0.00459746
k__Bacteria; p__Firmicutes; c__Clostridia; o__Clostridiales; f__; g__; s__	Bacteria; __Firmicutes; __Clostridia; __Clostridiales; __Ruminococcaceae; __Ruminococcaceae_UCG-014; __uncultured_bacterium	deblur_435331		ns	ns	ns	ns	3792	2016	6225	4679	2737	4258	4735	1605	0.00884281	0.00802288	0.00660363
k__Bacteria; p__Firmicutes; c__Clostridia; o__Clostridiales; f__Ruminococcaceae; g__; s__	Bacteria; __Firmicutes; __Clostridia; __Clostridiales; __Ruminococcaceae; __Ruminococcaceae_UCG-014; __uncultured_bacterium	deblur_435338		ns	ns	3.49621	0.00339473	45	0	56	0	405	1018	116	370	0.000190941	5.04e-05	0.000997181
k__Bacteria; p__Firmicutes; c__Clostridia; o__Clostridiales; f__Lachnospiraceae; g__; s__	Bacteria; __Firmicutes; __Clostridia; __Clostridiales; __Lachnospiraceae; __Lachnospiraceae_NK4A136_group; __uncultured_bacterium	deblur_435364		ns	ns	ns	ns	5726	820	789	1664	3259	4476	556	140	0.00673843	0.00469776	0.0056516
k__Bacteria; p__Firmicutes; c__Clostridia; o__Clostridiales; f__; g__; s__	Bacteria; __Firmicutes; __Clostridia; __Clostridiales; __Ruminococcaceae; __Ruminococcaceae_UCG-014; __uncultured_bacterium	deblur_435367		ns	ns	ns	ns	23	0	8	40	7	33	31	0	8.83815e-05	3.21e-05	3.24e-05
k__Bacteria; p__Firmicutes; c__Clostridia; o__Clostridiales; f__; g__; s__	Bacteria; __Firmicutes; __Clostridia; __Clostridiales; __Ruminococcaceae; __Ruminococcaceae_UCG-014; __uncultured_bacterium	deblur_435390		ns	ns	ns	ns	59	336	356	325	621	600	183	55	0.00360671	0.000542591	0.000792557
k__Bacteria; p__Firmicutes; c__Clostridia; o__Clostridiales	Bacteria; __Firmicutes; __Clostridia; __Clostridiales; __Lachnospiraceae; __uncultured; __uncultured_bacterium	deblur_435433		ns	ns	ns	ns	85	163	674	166	366	46	150	388	0.000864296	0.000539512	0.000535112
k__Bacteria; p__Firmicutes; c__Clostridia; o__Clostridiales	Bacteria; __Firmicutes; __Clostridia; __Clostridiales; __Ruminococcaceae; __Ruminococcaceae_UCG-010; __uncultured_bacterium	deblur_435467		ns	ns	ns	ns	159	171	231	272	91	49	223	156	0.000278065	0.000417182	0.000258162
k__Bacteria; p__Firmicutes; c__Clostridia; o__Clostridiales; f__; g__; s__	Bacteria; __Firmicutes; __Clostridia; __Clostridiales; __Lachnospiraceae; __Lachnospiraceae_NK4A136_group; __uncultured_bacterium	deblur_435517		ns	ns	ns	ns	2450	1112	232	352	45	1548	161	0	0.00175216	0.0021047	0.000791796
k__Bacteria; p__Firmicutes; c__Clostridia; o__Clostridiales; f__; g__; s__	Bacteria; __Firmicutes; __Clostridia; __Clostridiales; __Ruminococcaceae; __Ruminococcaceae_UCG-010; __uncultured_bacterium	deblur_435529		ns	ns	ns	ns	65	63	22	103	98	91	96	82	0.000113565	0.00012697	0.000224839
k__Bacteria; p__Firmicutes; c__Clostridia; o__Clostridiales; f__Ruminococcaceae; g__; s__	Bacteria; __Firmicutes; __Clostridia; __Clostridiales; __Ruminococcaceae; __Ruminococcaceae_UCG-013; __uncultured_bacterium	deblur_435536		ns	ns	ns	ns	806	260	145	153	269	454	9	5	0.000420645	0.000683101	0.000363894
k__Bacteria; p__Firmicutes; c__Clostridia; o__Clostridiales; f__; g__; s__	Bacteria; __Firmicutes; __Clostridia; __Clostridiales; __Lachnospiraceae; __Lachnospiraceae_NK4A136_group; __uncultured_bacterium	deblur_435569		ns	ns	ns	ns	1560	525	210	236	19	1166	168	0	0.00136063	0.00129375	0.000604655
k__Bacteria; p__Firmicutes; c__Clostridia; o__Clostridiales; f__; g__; s__	Bacteria; __Firmicutes; __Clostridia; __Clostridiales; __Ruminococcaceae; __Ruminococcaceae_UCG-013; __uncultured_bacterium	deblur_435588		ns	ns	ns	ns	358	129	219	580	686	347	542	354	0.00160068	0.000593829	0.000855118
k__Bacteria; p__Firmicutes; c__Clostridia; o__Clostridiales	Bacteria; __Firmicutes; __Clostridia; __Clostridiales; __Peptococcaceae; __uncultured; __uncultured_bacterium	deblur_435596		ns	ns	ns	ns	53	57	49	66	44	46	43	40	6.21825e-05	0.000113457	8.1e-05
k__Bacteria; p__Firmicutes; c__Clostridia; o__Clostridiales; f__; g__; s__	Bacteria; __Firmicutes; __Clostridia; __Clostridiales; __Lachnospiraceae; __uncultured; __uncultured_bacterium	deblur_435605		ns	ns	ns	ns	18	56	66	25	22	20	65	58	8.19859e-05	8.37e-05	8.62e-05
k__Bacteria; p__Firmicutes; c__Clostridia; o__Clostridiales; f__; g__; s__	Bacteria; __Firmicutes; __Clostridia; __Clostridiales; __Ruminococcaceae; __Ruminococcaceae_UCG-013; __uncultured_bacterium	deblur_435611		ns	ns	ns	ns	14	66	103	86	31	79	25	21	0.000116045	0.000123142	7.1e-05
k__Bacteria; p__Firmicutes; c__Clostridia; o__Clostridiales; f__; g__; s__	Bacteria; __Firmicutes; __Clostridia; __Clostridiales; __Ruminococcaceae; __Ruminiclostridium_1; __uncultured_bacterium	deblur_435674		ns	ns	ns	ns	21	9	6	32	12	0	7	19	7.4826e-05	3.37e-05	1.85e-05
k__Bacteria; p__Firmicutes; c__Clostridia; o__Clostridiales; f__; g__; s__	Bacteria; __Firmicutes; __Clostridia; __Clostridiales; __Lachnospiraceae; __uncultured; __uncultured_bacterium	deblur_435729		ns	ns	ns	ns	269	22	447	223	147	10	22	5	2.73373e-05	0.000481159	9.4e-05
k__Bacteria; p__Firmicutes; c__Clostridia; o__Clostridiales	Bacteria; __Firmicutes; __Clostridia; __Clostridiales; __Lachnospiraceae; __Lachnospiraceae_NK4A136_group; __uncultured_bacterium	deblur_435731		ns	ns	ns	ns	0	103	339	45	4	0	3679	16	0.00362772	0.000249725	0.00201139
k__Bacteria; p__Firmicutes; c__Clostridia; o__Clostridiales; f__Lachnospiraceae; g__Dorea; s__	Bacteria; __Firmicutes; __Clostridia; __Clostridiales; __Lachnospiraceae; __Lachnospiraceae_NK4A136_group; __uncultured_bacterium	97315		-25.106	9.39131e-12	ns	ns	1162	294	0	0	0	0	0	0	0	0.000790884	0
k__Bacteria; p__Firmicutes; c__Clostridia; o__Clostridiales; f__; g__; s__	Bacteria; __Firmicutes; __Clostridia; __Clostridiales; __Lachnospiraceae; __uncultured; __uncultured_bacterium	408877		22.7699	4.47134e-10	ns	ns	0	0	9	0	0	0	0	408	5.50984e-05	3.74e-06	0.000185561
k__Bacteria; p__Firmicutes; c__Clostridia; o__Clostridiales; f__Ruminococcaceae; g__; s__	Bacteria; __Firmicutes; __Clostridia; __Clostridiales; __Ruminococcaceae; __Ruminococcaceae_UCG-014; __uncultured_bacterium	289538		23.1375	2.54788e-10	-23.4789	1.77292e-10	0	0	0	0	554	82	0	0	0.000222154	0	0.000432965
k__Bacteria; p__Firmicutes; c__Clostridia; o__Clostridiales; f__; g__; s__	Bacteria; __Firmicutes; __Clostridia; __Clostridiales; __Lachnospiraceae; __uncultured; __uncultured_bacterium	4355436		-5.56674	0.00350435	-3.67685	1.21585e-07	52	52	56	152	0	28	12	0	0.000450096	0.000137233	2.27e-05
k__Bacteria; p__Firmicutes; c__Clostridia; o__Clostridiales	Bacteria; __Firmicutes; __Clostridia; __Clostridiales; __Ruminococcaceae; __Ruminococcaceae_UCG-014; __uncultured_rumen_bacterium	17822		ns	ns	ns	ns	5341	3251	4924	7169	4873	2090	2843	4600	0.0137822	0.0100787	0.0077791
k__Bacteria; p__Firmicutes; c__Clostridia; o__Clostridiales; f__; g__; s__	Bacteria; __Firmicutes; __Clostridia; __Clostridiales; __Christensenellaceae; __Christensenellaceae_R-7_group; __uncultured_bacterium	33984		ns	ns	ns	ns	95	98	21	209	135	13	175	5	3.75957e-06	0.000177567	0.000131943
k__Bacteria; p__Firmicutes; c__Clostridia; o__Clostridiales; f__; g__; s__	Bacteria; __Firmicutes; __Clostridia; __Clostridiales; __Ruminococcaceae; __Ruminococcaceae_UCG-014; __uncultured_bacterium	48734		ns	ns	ns	ns	3309	465	483	640	1177	293	157	267	0.00212493	0.00260068	0.00090858
k__Bacteria; p__Firmicutes; c__Clostridia; o__Clostridiales; f__; g__; s__	Bacteria; __Firmicutes; __Clostridia; __Clostridiales; __Lachnospiraceae; __Lachnospiraceae_NK4A136_group; __uncultured_bacterium	96194		ns	ns	ns	ns	0	0	8441	623	0	0	0	461	9.80419e-05	0.00456016	0.000207979
k__Bacteria; p__Firmicutes; c__Clostridia; o__Clostridiales; f__; g__; s__	Bacteria; __Firmicutes; __Clostridia; __Clostridiales; __Lachnospiraceae; __Oribacterium; __uncultured_bacterium	103407		ns	ns	ns	ns	1069	479	69	223	1235	1224	663	41	0.00124985	0.000962272	0.00142425
k__Bacteria; p__Firmicutes; c__Clostridia; o__Clostridiales	Bacteria; __Firmicutes; __Clostridia; __Clostridiales; __Ruminococcaceae; __Ruminococcaceae_UCG-014; __uncultured_bacterium	157338		ns	ns	ns	ns	1179	612	458	1462	4834	10876	308	155	0.00144112	0.00171292	0.00971605
k__Bacteria; p__Firmicutes; c__Clostridia; o__Clostridiales; f__; g__; s__	Bacteria; __Firmicutes; __Clostridia; __Clostridiales; __Lachnospiraceae; __uncultured; __uncultured_bacterium	162029		ns	ns	ns	ns	0	0	25	10	0	0	0	114	0.00108313	1.81e-05	6.83e-05
k__Bacteria; p__Firmicutes; c__Clostridia; o__Clostridiales	Bacteria; __Firmicutes; __Clostridia; __Clostridiales; __Lachnospiraceae; __[Eubacterium]_xylanophilum_group; __uncultured_bacterium	163142		ns	ns	ns	ns	589	768	42	61	360	139	136	6	3.41423e-06	0.000759376	0.000335497
k__Bacteria; p__Firmicutes; c__Clostridia; o__Clostridiales; f__; g__; s__	Bacteria; __Firmicutes; __Clostridia; __Clostridiales; __Lachnospiraceae; __Lachnospiraceae_ND3007_group; __uncultured_bacterium	164228		ns	ns	ns	ns	1211	1027	331	479	1485	918	528	166	0.000227148	0.00152147	0.00169636
k__Bacteria; p__Firmicutes; c__Clostridia; o__Clostridiales; f__; g__; s__	Bacteria; __Firmicutes; __Clostridia; __Clostridiales; __Lachnospiraceae; __[Eubacterium]_xylanophilum_group; __uncultured_bacterium	167252		ns	ns	ns	ns	132	0	18	0	323	7	26	66	5.97472e-06	8.01e-05	0.000190514
k__Bacteria; p__Firmicutes; c__Clostridia; o__Clostridiales; f__; g__; s__	Bacteria; __Firmicutes; __Clostridia; __Clostridiales; __Lachnospiraceae; __Lachnospiraceae_NK4B4_group; __uncultured_bacterium	167588		ns	ns	ns	ns	2	4	134	1229	279	0	0	76	1.75106e-06	0.000488669	0.000175437
k__Bacteria; p__Firmicutes; c__Clostridia; o__Clostridiales; f__; g__; s__	Bacteria; __Firmicutes; __Clostridia; __Clostridiales; __Lachnospiraceae; __Lachnospiraceae_UCG-006; __uncultured_bacterium	168840		ns	ns	ns	ns	47	21	20	8	47	119	38	131	0.000231614	4.96e-05	0.0001683
k__Bacteria; p__Firmicutes; c__Clostridia; o__Clostridiales; f__; g__; s__	Bacteria; __Firmicutes; __Clostridia; __Clostridiales; __Lachnospiraceae; __[Eubacterium]_xylanophilum_group; __uncultured_bacterium	169845		ns	ns	ns	ns	19	0	4	0	63	0	7	15	5.10638e-07	1.17e-05	3.71e-05
k__Bacteria; p__Firmicutes; c__Clostridia; o__Clostridiales; f__; g__; s__	Bacteria; __Firmicutes; __Clostridia; __Clostridiales; __Ruminococcaceae; __Ruminococcaceae_UCG-014; __uncultured_bacterium	173245		ns	ns	ns	ns	389	248	665	597	369	195	529	266	0.000980829	0.000958191	0.000670985
k__Bacteria; p__Firmicutes; c__Clostridia; o__Clostridiales; f__; g__; s__	Bacteria; __Firmicutes; __Clostridia; __Clostridiales; __Lachnospiraceae; __Lachnospiraceae_NK4A136_group; __uncultured_bacterium	174457		ns	ns	ns	ns	213	0	0	0	0	0	0	136	2.97432e-05	0.000116094	5.84e-05
k__Bacteria; p__Firmicutes; c__Clostridia; o__Clostridiales	Bacteria; __Firmicutes; __Clostridia; __Clostridiales; __Lachnospiraceae; __Roseburia; __uncultured_bacterium	179785		ns	ns	ns	ns	218	28	0	23	0	0	0	170	0.000177074	0.000127007	7.44e-05
k__Bacteria; p__Firmicutes; c__Clostridia; o__Clostridiales	Bacteria; __Firmicutes; __Clostridia; __Clostridiales; __Ruminococcaceae; __Ruminococcaceae_UCG-014; __uncultured_bacterium	184154		ns	ns	ns	ns	0	0	119	0	0	0	10	0	0	6.03e-05	4.14e-06
k__Bacteria; p__Firmicutes; c__Clostridia; o__Clostridiales; f__; g__; s__	Bacteria; __Firmicutes; __Clostridia; __Clostridiales; __Ruminococcaceae; __Ruminococcaceae_UCG-014; __uncultured_bacterium	229919		ns	ns	ns	ns	70	0	0	40	0	0	6	385	0.000134466	5.88e-05	0.000194297
k__Bacteria; p__Firmicutes; c__Clostridia; o__Clostridiales; f__; g__; s__	Bacteria; __Firmicutes; __Clostridia; __Clostridiales; __Ruminococcaceae; __Ruminococcaceae_UCG-014; __uncultured_bacterium	239562		ns	ns	ns	ns	1483	2767	5282	10247	3869	5414	3888	9667	0.0273847	0.00922721	0.01202
k__Bacteria; p__Firmicutes; c__Clostridia; o__Clostridiales; f__; g__; s__	Bacteria; __Firmicutes; __Clostridia; __Clostridiales; __Ruminococcaceae; __Ruminococcaceae_UCG-014; __uncultured_bacterium	271602		ns	ns	ns	ns	393	252	584	610	735	666	666	1165	0.00222605	0.00095545	0.00150276
k__Bacteria; p__Firmicutes; c__Clostridia; o__Clostridiales	Bacteria; __Firmicutes; __Clostridia; __Clostridiales; __Lachnospiraceae; __Lachnospiraceae_NK4A136_group; __uncultured_bacterium	278563		ns	ns	ns	ns	2	181	2691	2763	2070	331	1264	6941	0.0179102	0.00250172	0.00495521
k__Bacteria; p__Firmicutes; c__Clostridia; o__Clostridiales; f__; g__; s__	Bacteria; __Firmicutes; __Clostridia; __Clostridiales; __Lachnospiraceae; __Lachnospiraceae_NK4A136_group; __uncultured_bacterium	278722		ns	ns	ns	ns	1590	3898	981	569	997	627	47	256	0.00216484	0.00342309	0.00102487
k__Bacteria; p__Firmicutes; c__Clostridia; o__Clostridiales; f__; g__; s__	Bacteria; __Firmicutes; __Clostridia; __Clostridiales; __Lachnospiraceae; __Lachnospiraceae_NK4A136_group; __uncultured_bacterium	279277		ns	ns	ns	ns	10777	4978	0	21348	5627	41	0	0	0	0.0175328	0.00251044
k__Bacteria; p__Firmicutes; c__Clostridia; o__Clostridiales; f__Clostridiaceae; g__Clostridium; s__	Bacteria; __Firmicutes; __Clostridia; __Clostridiales; __Lachnospiraceae; __Lachnospiraceae_NK4A136_group; __uncultured_bacterium	279340		ns	ns	ns	ns	115	30	24	4	266	0	485	190	1.07924e-05	8.32e-05	0.000362773
k__Bacteria; p__Firmicutes; c__Clostridia; o__Clostridiales	Bacteria; __Firmicutes; __Clostridia; __Clostridiales; __Ruminococcaceae; __Ruminococcaceae_UCG-014; __uncultured_bacterium	288647		ns	ns	22.6086	8.17814e-10	0	0	226	584	220	752	50	120	0	0.000362668	0.000582243
k__Bacteria; p__Firmicutes; c__Clostridia; o__Clostridiales; f__; g__; s__	Bacteria; __Firmicutes; __Clostridia; __Clostridiales; __Ruminococcaceae; __Ruminococcaceae_UCG-014; __uncultured_bacterium	308308		ns	ns	ns	ns	0	0	20	20	24	51	39	19	8.53764e-05	1.67e-05	7.28e-05
k__Bacteria; p__Firmicutes; c__Clostridia; o__Clostridiales	Bacteria; __Firmicutes; __Clostridia; __Clostridiales; __Ruminococcaceae	320603		ns	ns	ns	ns	6135	3709	6595	17702	10435	6578	8843	15282	0.00965231	0.0158637	0.020609
k__Bacteria; p__Firmicutes; c__Clostridia; o__Clostridiales; f__; g__; s__	Bacteria; __Firmicutes; __Clostridia; __Clostridiales; __Lachnospiraceae; __Lachnospiraceae_NK4A136_group; __uncultured_bacterium	370732		ns	ns	ns	ns	4	168	2	0	49	441	0	8242	0.000111949	8.58e-05	0.0036545
k__Bacteria; p__Firmicutes; c__Clostridia; o__Clostridiales; f__; g__; s__	Bacteria; __Firmicutes; __Clostridia; __Clostridiales; __Lachnospiraceae; __[Eubacterium]_xylanophilum_group; __uncultured_bacterium	374557		ns	ns	ns	ns	616	267	111	179	623	1106	11	816	0.00305645	0.000574995	0.00142338
k__Bacteria; p__Firmicutes; c__Clostridia; o__Clostridiales; f__; g__; s__	Bacteria; __Firmicutes; __Clostridia; __Clostridiales; __Lachnospiraceae; __Lachnospiraceae_NK4A136_group; __uncultured_bacterium	380190		ns	ns	ns	ns	11	2427	2548	231	802	29	3240	562	6.86189e-05	0.00264768	0.00224367
k__Bacteria; p__Firmicutes; c__Clostridia; o__Clostridiales; f__; g__; s__	Bacteria; __Firmicutes; __Clostridia; __Clostridiales; __Lachnospiraceae; __uncultured; __uncultured_bacterium	383992		ns	ns	ns	ns	7	0	27	21	18	7	54	35	9.94321e-05	2.79e-05	5.43e-05
k__Bacteria; p__Firmicutes; c__Clostridia; o__Clostridiales; f__; g__; s__	Bacteria; __Firmicutes; __Clostridia; __Clostridiales; __Lachnospiraceae; __Lachnospiraceae_NK4A136_group; __uncultured_bacterium	388264		ns	ns	ns	ns	0	0	4355	0	30	4888	0	0	0.0012296	0.00228011	0.00256154
k__Bacteria; p__Firmicutes; c__Clostridia; o__Clostridiales	Bacteria; __Firmicutes; __Clostridia; __Clostridiales; __Lachnospiraceae; __Lachnospiraceae_NK4A136_group; __uncultured_bacterium	397470		ns	ns	ns	ns	8123	6461	708	6304	8392	3153	437	2613	0.00336571	0.0106591	0.00672394
k__Bacteria; p__Firmicutes; c__Clostridia; o__Clostridiales; f__Ruminococcaceae; g__; s__	Bacteria; __Firmicutes; __Clostridia; __Clostridiales; __Lachnospiraceae; __Lachnospiraceae_NK4A136_group; __uncultured_bacterium	421893		ns	ns	ns	ns	2266	70	0	0	0	6	3546	427	0.000598411	0.00117989	0.00162721
k__Bacteria; p__Firmicutes; c__Clostridia; o__Clostridiales; f__; g__; s__	Bacteria; __Firmicutes; __Clostridia; __Clostridiales; __Clostridiales_vadinBB60_group; __Clostridiales_vadinBB60_group; __uncultured_bacterium	440684		ns	ns	ns	ns	109	23	0	0	0	0	0	0	0	8.57e-05	0
k__Bacteria; p__Firmicutes; c__Clostridia; o__Clostridiales	Bacteria; __Firmicutes; __Clostridia; __Clostridiales; __Lachnospiraceae; __Lachnospiraceae_NK4A136_group; __uncultured_bacterium	443908		ns	ns	ns	ns	0	0	50	106	0	0	0	6808	0.0188517	7.22e-05	0.00356106
k__Bacteria; p__Firmicutes; c__Clostridia; o__Clostridiales; f__Clostridiaceae; g__Clostridium; s__	Bacteria; __Firmicutes; __Clostridia; __Clostridiales; __Lachnospiraceae; __[Eubacterium]_xylanophilum_group; __uncultured_bacterium	448395		ns	ns	ns	ns	1797	2030	0	0	4144	1421	26	0	4.814e-06	0.00204401	0.00260667
k__Bacteria; p__Firmicutes; c__Clostridia; o__Clostridiales; f__; g__; s__	Bacteria; __Firmicutes; __Clostridia; __Clostridiales; __Clostridiales_vadinBB60_group; __Clostridiales_vadinBB60_group; __uncultured_bacterium	661055		ns	ns	ns	ns	47	168	1382	735	3198	123	179	0	0.00184976	0.00123207	0.00252077
k__Bacteria; p__Firmicutes; c__Clostridia; o__Clostridiales; f__Clostridiaceae; g__Clostridium; s__	Bacteria; __Firmicutes; __Clostridia; __Clostridiales; __Ruminococcaceae; __Ruminococcaceae_UCG-014; __uncultured_bacterium	665703		ns	ns	ns	ns	200	372	404	498	0	379	412	1339	0.00239724	0.000739411	0.00115069
k__Bacteria; p__Firmicutes; c__Clostridia; o__Clostridiales	Bacteria; __Firmicutes; __Clostridia; __Clostridiales; __Ruminococcaceae; __Ruminococcaceae_UCG-014; __uncultured_bacterium	667010		ns	ns	ns	ns	256	57	2056	2093	1448	2165	4462	2342	0.0127999	0.0022942	0.00508093
k__Bacteria; p__Firmicutes; c__Clostridia; o__Clostridiales; f__; g__; s__	Bacteria; __Firmicutes; __Clostridia; __Clostridiales; __Ruminococcaceae; __Ruminococcaceae_UCG-014; __uncultured_bacterium	679044		ns	ns	ns	ns	2	0	0	288	0	62	0	42	0.000309897	0.000145651	0.000363015
k__Bacteria; p__Firmicutes; c__Clostridia; o__Clostridiales; f__Ruminococcaceae; g__; s__	Bacteria; __Firmicutes; __Clostridia; __Clostridiales; __Lachnospiraceae; __Lachnospiraceae_NK4A136_group; __uncultured_bacterium	708101		ns	ns	-3.66466	0.010751	2167	2842	5932	110	2401	249	3199	1424	0.00562077	0.00511773	0.00354193
k__Bacteria; p__Firmicutes; c__Clostridia; o__Clostridiales; f__; g__; s__	Bacteria; __Firmicutes; __Clostridia; __Clostridiales; __Lachnospiraceae; __uncultured; __uncultured_bacterium	742117		ns	ns	ns	ns	0	0	14	8	0	0	0	99	0.000865642	1.17e-05	6.02e-05
k__Bacteria; p__Firmicutes; c__Clostridia; o__Clostridiales	Bacteria; __Firmicutes; __Clostridia; __Clostridiales; __Ruminococcaceae; __Ruminococcaceae_UCG-014; __uncultured_bacterium	743923		ns	ns	ns	ns	107	0	43	65	23	35	42	0	0.000164185	0.000115192	4.38e-05
k__Bacteria; p__Firmicutes; c__Clostridia; o__Clostridiales	Bacteria; __Firmicutes; __Clostridia; __Clostridiales; __Ruminococcaceae; __Ruminococcaceae_UCG-014; __uncultured_bacterium	763950		ns	ns	ns	ns	0	0	28	57	11	0	7	9	8.29391e-05	4.21e-05	1.77e-05
k__Bacteria; p__Firmicutes; c__Clostridia; o__Clostridiales; f__; g__; s__	Bacteria; __Firmicutes; __Clostridia; __Clostridiales; __Ruminococcaceae; __Ruminococcaceae_UCG-014; __uncultured_bacterium	825939		ns	ns	ns	ns	0	303	299	0	42	68	1124	157	0	0.00029398	0.00082074
k__Bacteria; p__Firmicutes; c__Clostridia; o__Clostridiales; f__; g__; s__	Bacteria; __Firmicutes; __Clostridia; __Clostridiales; __Lachnospiraceae; __Lachnospiraceae_NK4A136_group; __uncultured_bacterium	826065		ns	ns	ns	ns	168	11	2	70	0	0	4	166	6.69341e-05	0.000126466	7.23e-05
k__Bacteria; p__Firmicutes; c__Clostridia; o__Clostridiales; f__; g__; s__	Bacteria; __Firmicutes; __Clostridia; __Clostridiales; __Lachnospiraceae; __[Eubacterium]_xylanophilum_group; __uncultured_bacterium	832848		ns	ns	ns	ns	0	6	53	32	5	96	0	3	0.000108507	4.21e-05	5.6e-05
k__Bacteria; p__Firmicutes; c__Clostridia; o__Clostridiales; f__; g__; s__	Bacteria; __Firmicutes; __Clostridia; __Clostridiales; __Ruminococcaceae; __Ruminococcaceae_UCG-014; __uncultured_bacterium	833458		ns	ns	ns	ns	77	622	217	372	2468	2256	1750	956	0.00104878	0.000640566	0.00368331
k__Bacteria; p__Firmicutes; c__Clostridia; o__Clostridiales; f__; g__; s__	Bacteria; __Firmicutes; __Clostridia; __Clostridiales; __Ruminococcaceae; __Ruminococcaceae_UCG-014; __uncultured_bacterium	835456		ns	ns	ns	ns	567	123	206	315	133	160	298	179	0.00110051	0.000566501	0.000379795
k__Bacteria; p__Firmicutes; c__Clostridia; o__Clostridiales; f__; g__; s__	Bacteria; __Firmicutes; __Clostridia; __Clostridiales; __Ruminococcaceae; __Ruminococcaceae_UCG-014	837061		ns	ns	ns	ns	0	0	13	0	0	0	13	216	0.000568737	6.61e-06	0.000109289
k__Bacteria; p__Firmicutes; c__Clostridia; o__Clostridiales; f__; g__; s__	Bacteria; __Firmicutes; __Clostridia; __Clostridiales; __Ruminococcaceae; __Ruminococcaceae_UCG-014; __uncultured_bacterium	863612		ns	ns	ns	ns	1878	886	587	1201	1513	1009	788	277	0.0028935	0.0022424	0.00192513
k__Bacteria; p__Firmicutes; c__Clostridia; o__Clostridiales; f__; g__; s__	Bacteria; __Firmicutes; __Clostridia; __Clostridiales; __Ruminococcaceae; __Ruminococcaceae_UCG-014; __uncultured_bacterium	1104751		ns	ns	ns	ns	29	29	42	87	119	40	86	51	0.000254193	8.85e-05	0.000142541
k__Bacteria; p__Firmicutes; c__Clostridia; o__Clostridiales; f__; g__; s__	Bacteria; __Firmicutes; __Clostridia; __Clostridiales; __Lachnospiraceae; __uncultured; __uncultured_bacterium	1105326		ns	ns	ns	ns	0	8	14	22	4	2	83	12	2.90426e-06	1.86e-05	3.56e-05
k__Bacteria; p__Firmicutes; c__Clostridia; o__Clostridiales; f__; g__; s__	Bacteria; __Firmicutes; __Clostridia; __Clostridiales; __Ruminococcaceae; __Ruminococcaceae_UCG-014	1106302		ns	ns	ns	ns	87	32	224	94	245	143	497	193	0.000751692	0.000209251	0.000551859
k__Bacteria; p__Firmicutes; c__Clostridia; o__Clostridiales; f__; g__; s__	Bacteria; __Firmicutes; __Clostridia; __Clostridiales; __Ruminococcaceae; __Ruminococcaceae_UCG-014; __uncultured_bacterium	1108484		ns	ns	ns	ns	3237	2478	4361	4405	5141	2827	4432	2161	0.0259766	0.00663111	0.00792177
k__Bacteria; p__Firmicutes; c__Clostridia; o__Clostridiales; f__; g__; s__	Bacteria; __Firmicutes; __Clostridia; __Clostridiales; __Lachnospiraceae; __uncultured; __uncultured_bacterium	1110647		ns	ns	ns	ns	2	6	0	0	25	12	54	217	1.38511e-06	3.9e-06	0.000130504
k__Bacteria; p__Firmicutes; c__Clostridia; o__Clostridiales; f__; g__; s__	Bacteria; __Firmicutes; __Clostridia; __Clostridiales; __Ruminococcaceae; __Ruminococcaceae_UCG-014; __uncultured_bacterium	1111328		ns	ns	ns	ns	5	78	36	92	11	0	193	117	6.08793e-05	0.000115075	0.000152902
k__Bacteria; p__Firmicutes; c__Clostridia; o__Clostridiales; f__; g__; s__	Bacteria; __Firmicutes; __Clostridia; __Clostridiales; __Ruminococcaceae; __Ruminococcaceae_UCG-014; __uncultured_bacterium	1111635		ns	ns	ns	ns	5	3	0	7	6	0	15	327	0.000294492	6.52e-06	0.000165838
k__Bacteria; p__Firmicutes; c__Clostridia; o__Clostridiales; f__; g__; s__	Bacteria; __Firmicutes; __Clostridia; __Clostridiales; __Ruminococcaceae; __Ruminococcaceae_UCG-014; __uncultured_bacterium	1113480		ns	ns	ns	ns	2044	2409	471	2228	478	153	374	1960	0.00899015	0.00397484	0.0014246
k__Bacteria; p__Firmicutes; c__Clostridia; o__Clostridiales; f__; g__; s__	Bacteria; __Firmicutes; __Clostridia; __Clostridiales; __Ruminococcaceae; __Ruminococcaceae_UCG-014; __uncultured_bacterium	1857626		ns	ns	ns	ns	3942	270	446	193	1560	546	999	2375	0.00869602	0.00262341	0.00260049
k__Bacteria; p__Firmicutes; c__Clostridia; o__Clostridiales; f__; g__; s__	Bacteria; __Firmicutes; __Clostridia; __Clostridiales; __Lachnospiraceae; __Lachnoclostridium; __uncultured_bacterium	2808639		ns	ns	ns	ns	0	3	40	42	2	7	11	2	3.04859e-05	3.75e-05	9.35e-06
k__Bacteria; p__Firmicutes; c__Clostridia; o__Clostridiales; f__; g__; s__	Bacteria; __Firmicutes; __Clostridia; __Clostridiales; __Lachnospiraceae; __[Eubacterium]_xylanophilum_group; __uncultured_bacterium	3325760		ns	ns	ns	ns	0	0	119	0	0	0	219	48	0	7.79e-05	0.000138809
k__Bacteria; p__Firmicutes; c__Clostridia; o__Clostridiales; f__; g__; s__	Bacteria; __Firmicutes; __Clostridia; __Clostridiales; __Lachnospiraceae; __Lachnospiraceae_NK4A136_group; __uncultured_bacterium	3529330		ns	ns	ns	ns	1382	266	3217	5516	5713	1971	516	1125	9.46436e-05	0.0044531	0.00427063
k__Bacteria; p__Firmicutes; c__Clostridia; o__Clostridiales; f__; g__; s__	Bacteria; __Firmicutes; __Clostridia; __Clostridiales; __Lachnospiraceae; __Lachnospiraceae_NK4A136_group; __uncultured_bacterium	3868285		ns	ns	ns	ns	8	192	21	31	466	100	60	14	2.15665e-05	0.000123167	0.000276755
k__Bacteria; p__Firmicutes; c__Clostridia; o__Clostridiales; f__; g__; s__	Bacteria; __Firmicutes; __Clostridia; __Clostridiales; __Ruminococcaceae; __Ruminococcaceae_UCG-014; __uncultured_bacterium	4037608		ns	ns	ns	ns	4782	2446	3017	4665	5361	6876	5081	4842	0.0127602	0.00731511	0.010938
k__Bacteria; p__Firmicutes; c__Clostridia; o__Clostridiales; f__; g__; s__	Bacteria; __Firmicutes; __Clostridia; __Clostridiales; __Christensenellaceae; __Christensenellaceae_R-7_group; __uncultured_bacterium	4301511		ns	ns	ns	ns	62	81	72	120	241	5	109	2	1.6768e-05	0.000152367	0.000158802
k__Bacteria; p__Firmicutes; c__Clostridia; o__Clostridiales; f__; g__; s__	Bacteria; __Firmicutes; __Clostridia; __Clostridiales; __Clostridiales_vadinBB60_group; __Clostridiales_vadinBB60_group; __uncultured_bacterium	4326968		ns	ns	ns	ns	6	0	66	17	31	0	14	61	3.67027e-05	4.7e-05	4.83e-05
k__Bacteria; p__Firmicutes; c__Clostridia; o__Clostridiales; f__; g__; s__	Bacteria; __Firmicutes; __Clostridia; __Clostridiales; __Ruminococcaceae; __Ruminococcaceae_UCG-014; __uncultured_bacterium	4359832		ns	ns	ns	ns	2821	450	592	399	469	435	791	2417	0.00221336	0.00233568	0.00217248
k__Bacteria; p__Firmicutes; c__Clostridia; o__Clostridiales; f__; g__; s__	Bacteria; __Firmicutes; __Clostridia; __Clostridiales; __Ruminococcaceae; __Ruminococcaceae_UCG-014; __uncultured_rumen_bacterium	4366303		ns	ns	ns	ns	693	234	1548	1199	2822	3710	1256	994	0.00264004	0.00172735	0.00440913
k__Bacteria; p__Firmicutes; c__Clostridia; o__Clostridiales; f__; g__; s__	Bacteria; __Firmicutes; __Clostridia; __Clostridiales; __Ruminococcaceae; __Ruminococcaceae_UCG-014; __uncultured_bacterium	4366524		ns	ns	ns	ns	83	1679	1072	866	523	250	434	0	0.0006143	0.00192266	0.000555429
k__Bacteria; p__Firmicutes; c__Clostridia; o__Clostridiales; f__; g__; s__	Bacteria; __Firmicutes; __Clostridia; __Clostridiales; __Lachnospiraceae; __uncultured; __uncultured_bacterium	4393892		ns	ns	ns	ns	44	37	103	60	117	37	40	298	0.000122501	0.000110209	0.000249765
k__Bacteria; p__Firmicutes; c__Clostridia; o__Clostridiales; f__; g__; s__	Bacteria; __Firmicutes; __Clostridia; __Clostridiales; __Lachnospiraceae; __Tyzzerella; __uncultured_bacterium	4422542		ns	ns	ns	ns	7	11	28	34	16	45	20	15	2.68629e-05	3.87e-05	5.08e-05
k__Bacteria; p__Firmicutes; c__Clostridia; o__Clostridiales; f__; g__; s__	Bacteria; __Firmicutes; __Clostridia; __Clostridiales; __Ruminococcaceae; __Ruminococcaceae_UCG-014; __uncultured_bacterium	4443094		ns	ns	ns	ns	0	0	18	0	163	0	5	0	0	1.45e-05	8.71e-05
k__Bacteria; p__Firmicutes; c__Clostridia; o__Clostridiales; f__; g__; s__	Bacteria; __Firmicutes; __Clostridia; __Clostridiales; __Ruminococcaceae; __Ruminococcaceae_UCG-014; __uncultured_bacterium	4455677		ns	ns	ns	ns	347	205	1415	2176	119	345	1495	345	0.00374878	0.00202039	0.00111565
k__Bacteria; p__Firmicutes; c__Clostridia; o__Clostridiales; f__; g__; s__	Bacteria; __Firmicutes; __Clostridia; __Clostridiales; __Lachnospiraceae; __Lachnospiraceae_NK4A136_group; __uncultured_bacterium	4459184		ns	ns	ns	ns	9562	27507	13674	14215	12498	6275	43119	18577	0.0211297	0.0319525	0.0380257
k__Bacteria; p__Firmicutes; c__Clostridia; o__Clostridiales; f__; g__; s__	Bacteria; __Firmicutes; __Clostridia; __Clostridiales; __Clostridiales_vadinBB60_group; __Clostridiales_vadinBB60_group; __uncultured_bacterium	4460109		ns	ns	ns	ns	58	35	48	49	15	17	30	96	0.000149105	9.72e-05	0.000126293
k__Bacteria; p__Firmicutes; c__Clostridia; o__Clostridiales; f__; g__; s__	Bacteria; __Firmicutes; __Clostridia; __Clostridiales; __Lachnospiraceae; __uncultured; __uncultured_bacterium	deblur_428318		ns	ns	ns	ns	10	7	4	18	26	42	14	14	9.76596e-07	1.76e-05	4.44e-05
k__Bacteria; p__Firmicutes; c__Clostridia; o__Clostridiales; f__; g__; s__	Bacteria; __Firmicutes; __Clostridia; __Clostridiales; __Ruminococcaceae; __Ruminococcaceae_UCG-014; __uncultured_bacterium	deblur_434207		ns	ns	ns	ns	20	101	0	0	2	47	51	106	0.000120666	6.2e-05	0.000108347
k__Bacteria; p__Firmicutes; c__Clostridia; o__Clostridiales; f__; g__; s__	Bacteria; __Firmicutes; __Clostridia; __Clostridiales; __Ruminococcaceae; __Ruminococcaceae_UCG-014; __uncultured_bacterium	deblur_434900		ns	ns	ns	ns	0	0	43	78	0	0	0	0	8.7514e-06	5.54e-05	0
k__Bacteria; p__Firmicutes; c__Clostridia; o__Clostridiales; f__; g__; s__	Bacteria; __Firmicutes; __Clostridia; __Clostridiales; __Ruminococcaceae; __Ruminococcaceae_UCG-014; __uncultured_bacterium	deblur_435366		ns	ns	ns	ns	14	11	67	90	61	26	72	0	0.000153783	8.5e-05	6.6e-05
k__Bacteria; p__Firmicutes; c__Clostridia; o__Clostridiales; f__; g__; s__	Bacteria; __Firmicutes; __Clostridia; __Clostridiales; __Lachnospiraceae; __Lachnospiraceae_NK4A136_group; __uncultured_bacterium	deblur_435388		ns	ns	ns	ns	749	3065	1909	2433	1467	645	3089	2867	0.00327203	0.00394469	0.00368546
k__Bacteria; p__Firmicutes; c__Clostridia; o__Clostridiales; f__; g__; s__	Bacteria; __Firmicutes; __Clostridia; __Clostridiales; __Lachnospiraceae; __Lachnospiraceae_NK4A136_group; __uncultured_bacterium	deblur_435409		ns	ns	4.14612	0.0495808	2266	1199	44	222	3027	560	3649	706	0.000273398	0.0019107	0.0037285
k__Bacteria; p__Firmicutes; c__Clostridia; o__Clostridiales; f__; g__; s__	Bacteria; __Firmicutes; __Clostridia; __Clostridiales; __Christensenellaceae; __Christensenellaceae_R-7_group; __uncultured_bacterium	deblur_435558		ns	ns	ns	ns	1408	712	4662	5525	2260	2162	1021	1065	0.000784025	0.00562783	0.00340394
k__Bacteria; p__Firmicutes; c__Clostridia; o__Clostridiales; f__; g__; s__	Bacteria; __Firmicutes; __Clostridia; __Clostridiales; __Lachnospiraceae; __Lachnospiraceae_NK4A136_group; __uncultured_bacterium	deblur_435657		ns	ns	ns	ns	0	2	2779	3396	0	0	0	2561	0.0201645	0.00288073	0.00124975
k__Bacteria; p__Firmicutes; c__Clostridia; o__Clostridiales; f__; g__; s__	Bacteria; __Firmicutes; __Clostridia; __Clostridiales; __Family_XIII; __Anaerovorax; __uncultured_bacterium	deblur_429504		ns	ns	ns	ns	191	16	0	0	387	145	42	0	0.000130514	0.000100737	0.000254235
k__Bacteria; p__Firmicutes; c__Clostridia; o__Clostridiales; f__; g__; s__	Bacteria; __Firmicutes; __Clostridia; __Clostridiales; __Family_XIII; __Anaerovorax; __uncultured_bacterium	deblur_435568		ns	ns	ns	ns	5	19	19	16	9	4	16	13	3.85214e-05	2.69e-05	2.17e-05
k__Bacteria; p__Firmicutes; c__Clostridia; o__Clostridiales; f__; g__; s__	Bacteria; __Firmicutes; __Clostridia; __Clostridiales; __Family_XIII; __Anaerovorax; __uncultured_bacterium	97639		ns	ns	ns	ns	49	49	49	88	55	67	52	57	8.64279e-05	0.000110105	0.000109001
k__Bacteria; p__Firmicutes; c__Clostridia; o__Clostridiales; f__; g__; s__	Bacteria; __Firmicutes; __Clostridia; __Clostridiales; __Family_XIII; __Anaerovorax; __uncultured_bacterium	371416		ns	ns	ns	ns	19	28	57	57	2	14	31	59	8.63801e-05	7.89e-05	5.11e-05
k__Bacteria; p__Firmicutes; c__Clostridia; o__Clostridiales; f__; g__; s__	Bacteria; __Firmicutes; __Clostridia; __Clostridiales; __Family_XIII; __Anaerovorax; __uncultured_bacterium	444271		ns	ns	ns	ns	129	220	260	300	7	160	123	263	0.00035713	0.00045447	0.000274887
k__Bacteria; p__Firmicutes; c__Clostridia; o__Clostridiales; f__; g__; s__	Bacteria; __Firmicutes; __Clostridia; __Clostridiales; __Family_XIII; __[Eubacterium]_nodatum_group; __uncultured_bacterium	445855		ns	ns	ns	ns	261	194	232	202	221	189	181	113	0.000351803	0.000452606	0.000346596
k__Bacteria; p__Firmicutes; c__Clostridia; o__Clostridiales; f__; g__; s__	Bacteria; __Firmicutes; __Clostridia; __Clostridiales; __Family_XIII; __[Eubacterium]_nodatum_group; __uncultured_bacterium	1108745		ns	ns	ns	ns	237	127	115	93	76	72	79	47	0.000220316	0.000293459	0.000133409
k__Bacteria; p__Firmicutes; c__Clostridia; o__Clostridiales; f__; g__; s__	Bacteria; __Firmicutes; __Clostridia; __Clostridiales; __Family_XIII; __Family_XIII_UCG-001; __uncultured_bacterium	4345614		ns	ns	ns	ns	55	53	35	59	60	105	41	73	0.00022319	9.93e-05	0.000131289
k__Bacteria; p__Firmicutes; c__Clostridia; o__Clostridiales; f__; g__; s__	Bacteria; __Firmicutes; __Clostridia; __Clostridiales; __Family_XIII; __Family_XIII_UCG-001; __uncultured_bacterium	deblur_434829		ns	ns	ns	ns	21	8	37	61	17	10	10	4	3.89426e-05	5.66e-05	2.07e-05
k__Bacteria; p__Firmicutes; c__Clostridia; o__Clostridiales; f__; g__; s__	Bacteria; __Firmicutes; __Clostridia; __Clostridiales; __Family_XIII; __Family_XIII_AD3011_group; __uncultured_bacterium	deblur_434853		ns	ns	-3.11928	0.0059108	58	21	15	16	33	31	25	0	8.45463e-05	5.67e-05	5.01e-05
k__Bacteria; p__Firmicutes; c__Clostridia; o__Clostridiales; f__; g__; s__	Bacteria; __Firmicutes; __Clostridia; __Clostridiales; __Clostridiales_vadinBB60_group; __Clostridiales_vadinBB60_group; __uncultured_bacterium	230405		ns	ns	ns	ns	25	0	6	24	30	11	12	7	3.00914e-05	2.44e-05	2.63e-05
k__Bacteria; p__Firmicutes; c__Clostridia; o__Clostridiales; f__; g__; s__	Bacteria; __Firmicutes; __Clostridia; __Clostridiales; __Christensenellaceae; __Christensenellaceae_R-7_group; __uncultured_bacterium	410242		ns	ns	ns	ns	271	171	253	355	320	395	212	107	0.000398402	0.000506902	0.000510076
k__Bacteria; p__Firmicutes; c__Clostridia; o__Clostridiales; f__; g__; s__	Bacteria; __Firmicutes; __Clostridia; __Clostridiales; __Christensenellaceae; __uncultured; __uncultured_bacterium	586453		ns	ns	ns	ns	26	38	24	15	15	29	20	11	5.86311e-05	5.41e-05	3.52e-05
k__Bacteria; p__Firmicutes; c__Clostridia; o__Clostridiales; f__; g__; s__	Bacteria; __Firmicutes; __Clostridia; __Clostridiales; __Christensenellaceae; __uncultured; __uncultured_bacterium	deblur_418517		ns	ns	ns	ns	40	20	0	7	7	5	29	0	1.20437e-05	3.37e-05	1.77e-05
k__Bacteria; p__Firmicutes; c__Clostridia; o__Clostridiales; f__; g__; s__	Bacteria; __Firmicutes; __Clostridia; __Clostridiales; __Family_XIII; __Family_XIII_AD3011_group	833767		ns	ns	ns	ns	112	122	103	106	105	118	70	109	0.000192651	0.000222421	0.00019121
k__Bacteria; p__Firmicutes; c__Clostridia; o__Clostridiales; f__; g__; s__	Bacteria; __Firmicutes; __Clostridia; __Clostridiales; __Clostridiaceae_1; __Candidatus_Arthromitus; __Candidatus_Arthromitus_sp._SFB-rat-Yit	4449003		ns	ns	ns	ns	217	101	114	134	103	1056	100	751	0.000449088	0.000307554	0.00108731
k__Bacteria; p__Firmicutes; c__Clostridia; o__Clostridiales; f__; g__; s__	Bacteria; __Firmicutes; __Clostridia; __Clostridiales; __Ruminococcaceae; __Ruminococcaceae_UCG-013; __uncultured_bacterium	197960		ns	ns	ns	ns	22	145	78	100	455	432	250	80	0.000449257	0.000154785	0.000566945
k__Bacteria; p__Firmicutes; c__Clostridia; o__Clostridiales; f__; g__; s__	Bacteria; __Firmicutes; __Clostridia; __Clostridiales; __Ruminococcaceae; __Ruminococcaceae_UCG-013; __uncultured_bacterium	3931537		ns	ns	ns	ns	124	53	17	172	1051	288	114	72	0.000399657	0.000161325	0.000692868
k__Bacteria; p__Firmicutes; c__Clostridia; o__Clostridiales; f__; g__; s__	Bacteria; __Firmicutes; __Clostridia; __Clostridiales; __Ruminococcaceae; __Ruminococcaceae_UCG-013; __uncultured_bacterium	deblur_434761		ns	ns	ns	ns	21	26	142	439	246	853	575	778	0.00016433	0.000281188	0.00114657
k__Bacteria; p__Firmicutes; c__Clostridia; o__Clostridiales; f__; g__; s__	Bacteria; __Firmicutes; __Clostridia; __Clostridiales; __Peptococcaceae; __uncultured; __uncultured_bacterium	deblur_434952		ns	ns	ns	ns	56	24	38	22	17	7	9	15	2.81937e-05	6.89e-05	2.15e-05
k__Bacteria; p__Firmicutes; c__Clostridia; o__Clostridiales; f__; g__; s__	Bacteria; __Firmicutes; __Clostridia; __Clostridiales; __Peptococcaceae; __uncultured; __uncultured_bacterium	839042		ns	ns	ns	ns	1005	712	763	884	110	330	156	616	0.000699008	0.00162647	0.000642687
k__Bacteria; p__Firmicutes; c__Clostridia; o__Clostridiales; f__; g__; s__	Bacteria; __Firmicutes; __Clostridia; __Clostridiales; __Peptococcaceae; __uncultured; __uncultured_bacterium	2366578		ns	ns	ns	ns	87	128	386	524	510	762	956	175	0.000651271	0.000511228	0.0011631
k__Bacteria; p__Firmicutes; c__Clostridia; o__Clostridiales; f__; g__; s__	Bacteria; __Firmicutes; __Clostridia; __Clostridiales; __Peptococcaceae; __uncultured; __uncultured_bacterium	deblur_434899		ns	ns	ns	ns	33	33	57	26	65	75	55	66	4.852e-05	7.39e-05	0.000124126
k__Bacteria; p__Firmicutes; c__Clostridia; o__Clostridiales; f__; g__; s__	Bacteria; __Firmicutes; __Clostridia; __Clostridiales; __Eubacteriaceae; __Anaerofustis	deblur_435579		ns	ns	ns	ns	25	45	14	44	72	33	16	9	0.000161597	6.34e-05	6.54e-05
k__Bacteria; p__Firmicutes; c__Clostridia; o__Clostridiales; f__; g__; s__	Bacteria; __Firmicutes; __Clostridia; __Clostridiales; __Lachnospiraceae	deblur_418298		-23.6976	9.42528e-11	ns	ns	181	729	0	0	0	0	0	0	0	0.00045661	0
k__Bacteria; p__Firmicutes; c__Clostridia; o__Clostridiales; f__; g__; s__	Bacteria; __Firmicutes; __Clostridia; __Clostridiales; __Lachnospiraceae; __uncultured; __uncultured_organism	deblur_362875		21.295	5.81801e-09	ns	ns	0	7	0	0	90	138	0	0	0	3.66e-06	0.00011884
k__Bacteria; p__Firmicutes; c__Clostridia; o__Clostridiales; f__; g__; s__	Bacteria; __Firmicutes; __Clostridia; __Clostridiales; __Lachnospiraceae; __uncultured; __uncultured_bacterium	deblur_434486		-5.38742	0.00681053	-2.43796	0.0127258	72	49	80	138	0	0	6	0	0.000539873	0.000153629	9.65e-06
k__Bacteria; p__Firmicutes; c__Clostridia; o__Clostridiales; f__; g__; s__	Bacteria; __Firmicutes; __Clostridia; __Clostridiales; __Lachnospiraceae; __Anaerosporobacter	deblur_253414		ns	ns	ns	ns	0	0	0	10	0	0	0	94	0	4.99e-06	5.29e-05
k__Bacteria; p__Firmicutes; c__Clostridia; o__Clostridiales; f__; g__; s__	Bacteria; __Firmicutes; __Clostridia; __Clostridiales; __Lachnospiraceae; __Lachnospiraceae_UCG-001	deblur_306726		ns	ns	ns	ns	0	0	405	98	0	0	0	0	0	0.000259347	0
k__Bacteria; p__Firmicutes; c__Clostridia; o__Clostridiales; f__; g__; s__	#N/A	deblur_348170		ns	ns	ns	ns	0	3	0	0	0	0	82	18	0	1.37e-06	4.79e-05
k__Bacteria; p__Firmicutes; c__Clostridia; o__Clostridiales; f__; g__; s__	#N/A	deblur_362499		ns	ns	ns	ns	56	52	0	0	0	0	0	0	0	5.01e-05	0
k__Bacteria; p__Firmicutes; c__Clostridia; o__Clostridiales; f__; g__; s__	#N/A	deblur_362622		ns	ns	ns	ns	12	345	0	0	0	0	0	0	0	0.000175411	0
k__Bacteria; p__Firmicutes; c__Clostridia; o__Clostridiales; f__; g__; s__	#N/A	deblur_362825		ns	ns	ns	ns	3	317	0	0	0	0	0	0	0	0.000146004	0
k__Bacteria; p__Firmicutes; c__Clostridia; o__Clostridiales; f__; g__; s__	#N/A	deblur_388586		ns	ns	ns	ns	0	0	32	9	29	6	26	0	0	1.85e-05	2.9e-05
k__Bacteria; p__Firmicutes; c__Clostridia; o__Clostridiales; f__; g__; s__	Bacteria; __Firmicutes; __Clostridia; __Clostridiales; __Lachnospiraceae; __Lachnospiraceae_UCG-001; __uncultured_bacterium	deblur_389883		ns	ns	ns	ns	0	14	0	0	0	0	146	59	0	6.39e-06	9.95e-05
k__Bacteria; p__Firmicutes; c__Clostridia; o__Clostridiales; f__; g__; s__	Bacteria; __Firmicutes; __Clostridia; __Clostridiales; __Lachnospiraceae; __[Eubacterium]_xylanophilum_group; __uncultured_bacterium	deblur_390306		ns	ns	ns	ns	0	0	201	12	0	0	16	0	0	0.000104499	1e-05
k__Bacteria; p__Firmicutes; c__Clostridia; o__Clostridiales; f__; g__; s__	Bacteria; __Firmicutes; __Clostridia; __Clostridiales; __Lachnospiraceae; __uncultured; __uncultured_bacterium	deblur_391122		ns	ns	ns	ns	3	17	29	8	0	0	39	18	2.39149e-06	2.67e-05	2.62e-05
k__Bacteria; p__Firmicutes; c__Clostridia; o__Clostridiales; f__; g__; s__	Bacteria; __Firmicutes; __Clostridia; __Clostridiales; __Lachnospiraceae	deblur_406260		ns	ns	ns	ns	47	10	51	19	77	7	43	4	1.18298e-06	5.93e-05	5.84e-05
k__Bacteria; p__Firmicutes; c__Clostridia; o__Clostridiales; f__; g__; s__	Bacteria; __Firmicutes; __Clostridia; __Clostridiales; __Lachnospiraceae; __Roseburia; __uncultured_bacterium	deblur_407730		ns	ns	ns	ns	19	0	2	91	2	0	10	40	6.10147e-06	4.93e-05	2.5e-05
k__Bacteria; p__Firmicutes; c__Clostridia; o__Clostridiales; f__; g__; s__	Bacteria; __Firmicutes; __Clostridia; __Clostridiales; __Lachnospiraceae; __Lachnospiraceae_NK4A136_group; __uncultured_bacterium	deblur_411341		ns	ns	ns	ns	11	0	0	74	25	642	0	0	0.000772771	4.48e-05	0.000374092
k__Bacteria; p__Firmicutes; c__Clostridia; o__Clostridiales; f__; g__; s__	Bacteria; __Firmicutes; __Clostridia; __Clostridiales; __Lachnospiraceae; __uncultured; __uncultured_bacterium	deblur_417830		ns	ns	ns	ns	9	23	11	26	43	0	22	21	2.90579e-05	3.2e-05	3.93e-05
k__Bacteria; p__Firmicutes; c__Clostridia; o__Clostridiales; f__; g__; s__	Bacteria; __Firmicutes; __Clostridia; __Clostridiales; __Lachnospiraceae; __Roseburia; __uncultured_bacterium	deblur_418214		ns	ns	ns	ns	90	25	0	0	0	0	0	0	0	6.39e-05	0
k__Bacteria; p__Firmicutes; c__Clostridia; o__Clostridiales; f__; g__; s__	Bacteria; __Firmicutes; __Clostridia; __Clostridiales; __Lachnospiraceae; __Lachnospiraceae_UCG-001; __uncultured_bacterium	deblur_418335		ns	ns	ns	ns	142	7	0	0	0	0	0	0	0	8.02e-05	0
k__Bacteria; p__Firmicutes; c__Clostridia; o__Clostridiales; f__; g__; s__	Bacteria; __Firmicutes; __Clostridia; __Clostridiales; __Lachnospiraceae; __uncultured; __uncultured_bacterium	deblur_418486		ns	ns	ns	ns	14	10	26	20	13	13	47	38	2.77885e-05	3.25e-05	5.55e-05
k__Bacteria; p__Firmicutes; c__Clostridia; o__Clostridiales; f__; g__; s__	Bacteria; __Firmicutes; __Clostridia; __Clostridiales; __Lachnospiraceae; __uncultured; __uncultured_bacterium	deblur_427483		ns	ns	ns	ns	46	44	3	0	40	51	15	16	8.7257e-05	4.74e-05	6.16e-05
k__Bacteria; p__Firmicutes; c__Clostridia; o__Clostridiales; f__; g__; s__	Bacteria; __Firmicutes; __Clostridia; __Clostridiales; __Lachnospiraceae; __uncultured	deblur_427629		ns	ns	ns	ns	75	131	186	77	68	102	30	562	4.8857e-05	0.000225556	0.000355535
k__Bacteria; p__Firmicutes; c__Clostridia; o__Clostridiales; f__; g__; s__	Bacteria; __Firmicutes; __Clostridia; __Clostridiales; __Lachnospiraceae; __uncultured	deblur_427645		ns	ns	ns	ns	0	3	3	0	0	5	3	171	1.88679e-05	3.3e-06	8e-05
k__Bacteria; p__Firmicutes; c__Clostridia; o__Clostridiales; f__; g__; s__	Bacteria; __Firmicutes; __Clostridia; __Clostridiales; __Lachnospiraceae; __uncultured; __uncultured_bacterium	deblur_427794		ns	ns	ns	ns	20	10	13	28	19	17	19	13	1.08875e-05	3.3e-05	3.27e-05
k__Bacteria; p__Firmicutes; c__Clostridia; o__Clostridiales; f__; g__; s__	Bacteria; __Firmicutes; __Clostridia; __Clostridiales; __Lachnospiraceae; __uncultured; __uncultured_bacterium	deblur_427898		ns	ns	20.4682	4.1117e-08	0	58	102	219	1091	1269	325	146	0	0.000173718	0.00126664
k__Bacteria; p__Firmicutes; c__Clostridia; o__Clostridiales; f__[Mogibacteriaceae]; g__; s__	Bacteria; __Firmicutes; __Clostridia; __Clostridiales; __Lachnospiraceae; __Coprococcus_1; __uncultured_bacterium	deblur_428000		ns	ns	ns	ns	7	109	0	84	947	0	5768	213	0.000527666	9.81e-05	0.0038178
k__Bacteria; p__Firmicutes; c__Clostridia; o__Clostridiales; f__[Mogibacteriaceae]; g__; s__	Bacteria; __Firmicutes; __Clostridia; __Clostridiales; __Lachnospiraceae	deblur_428007		ns	ns	ns	ns	33	67	717	430	4	668	21	2	6.52473e-05	0.000550985	0.000331483
k__Bacteria; p__Firmicutes; c__Clostridia; o__Clostridiales; f__[Mogibacteriaceae]; g__; s__	Bacteria; __Firmicutes; __Clostridia; __Clostridiales; __Lachnospiraceae; __uncultured; __uncultured_bacterium	deblur_428012		ns	ns	-3.31438	0.0397534	47	47	85	74	333	94	40	59	0.000105625	0.000125259	0.000251816
k__Bacteria; p__Firmicutes; c__Clostridia; o__Clostridiales; f__[Mogibacteriaceae]; g__; s__	Bacteria; __Firmicutes; __Clostridia; __Clostridiales; __Lachnospiraceae; __[Ruminococcus]_gauvreauii_group	deblur_428017		ns	ns	ns	ns	10	429	0	4	162	259	23	289	0.00019837	0.000252842	0.000347922
k__Bacteria; p__Firmicutes; c__Clostridia; o__Clostridiales; f__[Mogibacteriaceae]; g__; s__	Bacteria; __Firmicutes; __Clostridia; __Clostridiales; __Lachnospiraceae; __uncultured; __uncultured_bacterium	deblur_428019		ns	ns	ns	ns	26	136	0	0	418	21	31	6	0	8.11e-05	0.000202687
k__Bacteria; p__Firmicutes; c__Clostridia; o__Clostridiales; f__[Mogibacteriaceae]; g__; s__	Bacteria; __Firmicutes; __Clostridia; __Clostridiales; __Lachnospiraceae; __uncultured; __uncultured_bacterium	deblur_428054		ns	ns	ns	ns	586	298	2	0	1090	2400	17	35	0.000132708	0.00047588	0.00204581
k__Bacteria; p__Firmicutes; c__Clostridia; o__Clostridiales; f__[Mogibacteriaceae]; g__; s__	Bacteria; __Firmicutes; __Clostridia; __Clostridiales; __Lachnospiraceae; __Lachnospiraceae_UCG-006; __uncultured_bacterium	deblur_428099		ns	ns	ns	ns	136	152	20	177	112	19	104	71	1.18979e-05	0.000228912	0.000136268
k__Bacteria; p__Firmicutes; c__Clostridia; o__Clostridiales; f__[Mogibacteriaceae]; g__; s__	Bacteria; __Firmicutes; __Clostridia; __Clostridiales; __Lachnospiraceae; __[Ruminococcus]_gauvreauii_group; __uncultured_bacterium	deblur_428105		ns	ns	ns	ns	22	44	7	28	68	61	17	6	2.69103e-05	5.67e-05	6.51e-05
k__Bacteria; p__Firmicutes; c__Clostridia; o__Clostridiales; f__[Mogibacteriaceae]; g__; s__	Bacteria; __Firmicutes; __Clostridia; __Clostridiales; __Lachnospiraceae; __Lachnoclostridium	deblur_428114		ns	ns	-2.27479	0.0108014	216	34	106	21	102	124	81	35	6.97487e-05	0.000198486	0.000164661
k__Bacteria; p__Firmicutes; c__Clostridia; o__Clostridiales; f__[Mogibacteriaceae]; g__; s__	Bacteria; __Firmicutes; __Clostridia; __Clostridiales; __Lachnospiraceae; __uncultured; __uncultured_bacterium	deblur_428145		ns	ns	ns	ns	46	64	53	68	285	106	13	14	6.6342e-05	0.000109412	0.000207474
k__Bacteria; p__Firmicutes; c__Clostridia; o__Clostridiales; f__Christensenellaceae; g__; s__	Bacteria; __Firmicutes; __Clostridia; __Clostridiales; __Lachnospiraceae; __Lachnospiraceae_UCG-006; __uncultured_bacterium	deblur_428203		ns	ns	ns	ns	49	8	31	22	62	15	13	10	3.56902e-05	5.05e-05	5.06e-05
k__Bacteria; p__Firmicutes; c__Clostridia; o__Clostridiales; f__Christensenellaceae; g__; s__	Bacteria; __Firmicutes; __Clostridia; __Clostridiales; __Lachnospiraceae; __Marvinbryantia; __uncultured_bacterium	deblur_428271		ns	ns	ns	ns	14	9	16	33	6	14	12	17	8.62261e-05	3.67e-05	2.52e-05
k__Bacteria; p__Firmicutes; c__Clostridia; o__Clostridiales; f__Christensenellaceae; g__; s__	Bacteria; __Firmicutes; __Clostridia; __Clostridiales; __Lachnospiraceae; __uncultured; __uncultured_bacterium	deblur_428315		ns	ns	ns	ns	69	21	47	30	48	58	33	32	3.96916e-05	8.04e-05	8.33e-05
k__Bacteria; p__Firmicutes; c__Clostridia; o__Clostridiales; f__Christensenellaceae; g__; s__	Bacteria; __Firmicutes; __Clostridia; __Clostridiales; __Lachnospiraceae; __Roseburia; __uncultured_bacterium	deblur_428390		ns	ns	ns	ns	5	0	37	47	0	0	22	40	0.000147625	3.96e-05	2.8e-05
k__Bacteria; p__Firmicutes; c__Clostridia; o__Clostridiales; f__Clostridiaceae; g__; s__	Bacteria; __Firmicutes; __Clostridia; __Clostridiales; __Lachnospiraceae; __[Eubacterium]_xylanophilum_group; __uncultured_bacterium	deblur_434516		ns	ns	ns	ns	439	272	89	46	156	536	534	64	0.00289834	0.000436162	0.000640617
k__Bacteria; p__Firmicutes; c__Clostridia; o__Clostridiales; f__Clostridiaceae; g__Candidatus Arthromitus; s__	Bacteria; __Firmicutes; __Clostridia; __Clostridiales; __Lachnospiraceae; __uncultured; __uncultured_bacterium	deblur_434602		ns	ns	ns	ns	27	71	143	13	9	0	137	2	0.000443712	0.000130593	7.9e-05
k__Bacteria; p__Firmicutes; c__Clostridia; o__Clostridiales; f__Clostridiaceae; g__Clostridium; s__	Bacteria; __Firmicutes; __Clostridia; __Clostridiales; __Lachnospiraceae; __Lachnoclostridium	deblur_434616		ns	ns	ns	ns	38	14	166	103	87	118	92	89	0.000211358	0.000151738	0.000180869
k__Bacteria; p__Firmicutes; c__Clostridia; o__Clostridiales; f__Clostridiaceae; g__Clostridium; s__	Bacteria; __Firmicutes; __Clostridia; __Clostridiales; __Lachnospiraceae; __[Ruminococcus]_gauvreauii_group; __uncultured_bacterium	deblur_434661		ns	ns	ns	ns	506	438	77	90	286	221	291	187	0.000254565	0.000609253	0.000498728
k__Bacteria; p__Firmicutes; c__Clostridia; o__Clostridiales; f__Clostridiaceae; g__Clostridium; s__	Bacteria; __Firmicutes; __Clostridia; __Clostridiales; __Lachnospiraceae; __uncultured; __uncultured_organism	deblur_434719		ns	ns	ns	ns	74	8	105	162	251	52	91	14	0.000124758	0.000172729	0.000213825
k__Bacteria; p__Firmicutes; c__Clostridia; o__Clostridiales; f__Dehalobacteriaceae; g__; s__	Bacteria; __Firmicutes; __Clostridia; __Clostridiales; __Lachnospiraceae; __Roseburia; __uncultured_bacterium	deblur_434720		ns	ns	ns	ns	119	236	126	186	179	33	287	257	0.000112571	0.000307054	0.000380571
k__Bacteria; p__Firmicutes; c__Clostridia; o__Clostridiales; f__Dehalobacteriaceae; g__Dehalobacterium; s__	Bacteria; __Firmicutes; __Clostridia; __Clostridiales; __Lachnospiraceae; __Lachnospiraceae_UCG-001; __uncultured_bacterium	deblur_434738		ns	ns	-2.40352	0.0456314	645	727	949	258	687	28	517	29	0.000291471	0.00128079	0.000729845
k__Bacteria; p__Firmicutes; c__Clostridia; o__Clostridiales; f__Dehalobacteriaceae; g__Dehalobacterium; s__	Bacteria; __Firmicutes; __Clostridia; __Clostridiales; __Lachnospiraceae; __Marvinbryantia; __uncultured_bacterium	deblur_434769		ns	ns	ns	ns	2323	5191	2214	334	3060	2053	3843	6919	0.000512733	0.00518249	0.00724582
k__Bacteria; p__Firmicutes; c__Clostridia; o__Clostridiales; f__Dehalobacteriaceae; g__Dehalobacterium; s__	Bacteria; __Firmicutes; __Clostridia; __Clostridiales; __Lachnospiraceae; __Lachnospiraceae_UCG-001; __uncultured_bacterium	deblur_434770		ns	ns	ns	ns	249	364	294	120	361	27	297	28	0.000255905	0.00051306	0.000393206
k__Bacteria; p__Firmicutes; c__Clostridia; o__Clostridiales; f__Eubacteriaceae; g__Anaerofustis; s__	Bacteria; __Firmicutes; __Clostridia; __Clostridiales; __Lachnospiraceae; __Lachnospiraceae_UCG-006; __uncultured_bacterium	deblur_434788		ns	ns	ns	ns	0	0	9	33	11	16	47	374	5.94563e-05	1.8e-05	0.000214896
k__Bacteria; p__Firmicutes; c__Clostridia; o__Clostridiales; f__Lachnospiraceae; g__; s__	Bacteria; __Firmicutes; __Clostridia; __Clostridiales; __Lachnospiraceae; __Blautia; __uncultured_bacterium	deblur_434797		ns	ns	ns	ns	1333	1533	497	628	388	291	393	274	0.000555875	0.00187627	0.000711844
k__Bacteria; p__Firmicutes; c__Clostridia; o__Clostridiales; f__Lachnospiraceae; g__; s__	Bacteria; __Firmicutes; __Clostridia; __Clostridiales; __Lachnospiraceae; __uncultured; __uncultured_bacterium	deblur_434807		ns	ns	ns	ns	2	12	30	27	6	0	3	296	4.32736e-05	3.36e-05	0.000139796
k__Bacteria; p__Firmicutes; c__Clostridia; o__Clostridiales; f__; g__; s__	Bacteria; __Firmicutes; __Clostridia; __Clostridiales; __Lachnospiraceae; __uncultured; __uncultured_bacterium	deblur_434818		ns	ns	ns	ns	2	13	20	11	3	2	4	74	2.37899e-05	2.13e-05	4.35e-05
k__Bacteria; p__Firmicutes; c__Clostridia; o__Clostridiales; f__Lachnospiraceae; g__Coprococcus; s__	Bacteria; __Firmicutes; __Clostridia; __Clostridiales; __Lachnospiraceae; __[Ruminococcus]_gauvreauii_group; __uncultured_bacterium	deblur_434830		ns	ns	ns	ns	156	116	33	20	139	63	39	44	7.0336e-05	0.000174074	0.000146179
k__Bacteria; p__Firmicutes; c__Clostridia; o__Clostridiales; f__Lachnospiraceae	Bacteria; __Firmicutes; __Clostridia; __Clostridiales; __Lachnospiraceae; __Lachnospiraceae_UCG-006; __uncultured_bacterium	deblur_434842		ns	ns	ns	ns	4	9	19	19	18	24	39	32	3.13176e-05	2.49e-05	5.62e-05
k__Bacteria; p__Firmicutes; c__Clostridia; o__Clostridiales; f__Lachnospiraceae	Bacteria; __Firmicutes; __Clostridia; __Clostridiales; __Lachnospiraceae; __Lachnospiraceae_NK4A136_group; __uncultured_bacterium	deblur_434907		ns	ns	ns	ns	29	6	9	15	7	18	15	17	5.12178e-05	2.98e-05	2.69e-05
k__Bacteria; p__Firmicutes; c__Clostridia; o__Clostridiales; f__; g__; s__	Bacteria; __Firmicutes; __Clostridia; __Clostridiales; __Lachnospiraceae; __Lachnoclostridium; __uncultured_bacterium	deblur_434909		ns	ns	ns	ns	19	15	11	17	31	49	6	55	2.0094e-05	2.98e-05	6.6e-05
k__Bacteria; p__Firmicutes; c__Clostridia; o__Clostridiales; f__Lachnospiraceae; g__; s__	Bacteria; __Firmicutes; __Clostridia; __Clostridiales; __Lachnospiraceae	deblur_435050		ns	ns	ns	ns	50	84	285	43	117	20	101	114	6.1616e-05	0.000219485	0.000173514
k__Bacteria; p__Firmicutes; c__Clostridia; o__Clostridiales; f__Lachnospiraceae; g__; s__	Bacteria; __Firmicutes; __Clostridia; __Clostridiales; __Lachnospiraceae; __uncultured; __uncultured_bacterium	deblur_435064		ns	ns	ns	ns	19	6	28	36	6	2	26	4	9.99534e-06	4.14e-05	1.96e-05
k__Bacteria; p__Firmicutes; c__Clostridia; o__Clostridiales; f__Lachnospiraceae	Bacteria; __Firmicutes; __Clostridia; __Clostridiales; __Lachnospiraceae; __[Eubacterium]_xylanophilum_group; __uncultured_bacterium	deblur_435344		ns	ns	ns	ns	283	141	33	74	262	407	21	294	0.00129487	0.000266289	0.000542401
k__Bacteria; p__Firmicutes; c__Clostridia; o__Clostridiales; f__Lachnospiraceae	Bacteria; __Firmicutes; __Clostridia; __Clostridiales; __Lachnospiraceae; __Marvinbryantia; __uncultured_bacterium	deblur_435356		ns	ns	ns	ns	1649	2124	2463	1465	5195	5579	2063	1042	0.00135906	0.00394261	0.00674293
k__Bacteria; p__Firmicutes; c__Clostridia; o__Clostridiales; f__; g__; s__	Bacteria; __Firmicutes; __Clostridia; __Clostridiales; __Lachnospiraceae; __uncultured; __uncultured_bacterium	deblur_435406		ns	ns	ns	ns	183	196	385	166	68	304	86	372	0.000580936	0.00046746	0.000459366
k__Bacteria; p__Firmicutes; c__Clostridia; o__Clostridiales; f__; g__; s__	Bacteria; __Firmicutes; __Clostridia; __Clostridiales; __Lachnospiraceae; __uncultured	deblur_435449		ns	ns	ns	ns	1276	1186	381	104	161	616	288	2057	0.000422065	0.00154239	0.00156776
k__Bacteria; p__Firmicutes; c__Clostridia; o__Clostridiales; f__Lachnospiraceae	Bacteria; __Firmicutes; __Clostridia; __Clostridiales; __Lachnospiraceae; __uncultured; __uncultured_bacterium	deblur_435462		ns	ns	ns	ns	264	148	193	93	99	129	320	297	0.000627078	0.000348084	0.000437808
k__Bacteria; p__Firmicutes; c__Clostridia; o__Clostridiales; f__Lachnospiraceae; g__; s__	Bacteria; __Firmicutes; __Clostridia; __Clostridiales; __Lachnospiraceae; __Blautia; __uncultured_bacterium	deblur_435475		ns	ns	ns	ns	185	173	177	121	126	220	150	102	0.000192784	0.000330574	0.000287101
k__Bacteria; p__Firmicutes; c__Clostridia; o__Clostridiales; f__Lachnospiraceae; g__; s__	Bacteria; __Firmicutes; __Clostridia; __Clostridiales; __Lachnospiraceae; __Lachnospiraceae_NK4A136_group; __uncultured_bacterium	deblur_435482		ns	ns	ns	ns	0	0	2226	0	153	338	0	0	3.65213e-05	0.00129034	0.000284454
k__Bacteria; p__Firmicutes; c__Clostridia; o__Clostridiales; f__Lachnospiraceae; g__; s__	Bacteria; __Firmicutes; __Clostridia; __Clostridiales; __Lachnospiraceae; __uncultured; __uncultured_bacterium	deblur_435494		ns	ns	ns	ns	65	0	63	124	54	33	103	2223	0.000611144	0.000119014	0.00120698
k__Bacteria; p__Firmicutes; c__Clostridia; o__Clostridiales; f__Lachnospiraceae; g__; s__	Bacteria; __Firmicutes; __Clostridia; __Clostridiales; __Lachnospiraceae; __Tyzzerella_3; __uncultured_bacterium	deblur_435495		ns	ns	ns	ns	59	280	15	66	54	0	246	122	0.000569743	0.000205546	0.00021561
k__Bacteria; p__Firmicutes; c__Clostridia; o__Clostridiales; f__Lachnospiraceae	Bacteria; __Firmicutes; __Clostridia; __Clostridiales; __Lachnospiraceae; __uncultured; __uncultured_organism	deblur_435533		ns	ns	ns	ns	91	6	114	123	237	64	104	4	0.000108102	0.000170972	0.00021372
k__Bacteria; p__Firmicutes; c__Clostridia; o__Clostridiales; f__Lachnospiraceae; g__; s__	Bacteria; __Firmicutes; __Clostridia; __Clostridiales; __Lachnospiraceae; __uncultured	deblur_435543		ns	ns	ns	ns	19	0	31	11	0	148	0	0	5.51794e-05	3.04e-05	0.000123656
k__Bacteria; p__Firmicutes; c__Clostridia; o__Clostridiales; f__Lachnospiraceae; g__; s__	Bacteria; __Firmicutes; __Clostridia; __Clostridiales; __Lachnospiraceae; __Lachnospiraceae_NK4A136_group; __uncultured_bacterium	deblur_435549		ns	ns	ns	ns	454	73	0	0	1664	22	53	177	0.000214325	0.000272461	0.000976725
k__Bacteria; p__Firmicutes; c__Clostridia; o__Clostridiales; f__Lachnospiraceae	Bacteria; __Firmicutes; __Clostridia; __Clostridiales; __Lachnospiraceae; __uncultured; __uncultured_bacterium	deblur_435551		ns	ns	ns	ns	95	47	389	360	222	0	891	171	0.000433179	0.000417371	0.000637774
k__Bacteria; p__Firmicutes; c__Clostridia; o__Clostridiales; f__Lachnospiraceae; g__Dorea; s__	Bacteria; __Firmicutes; __Clostridia; __Clostridiales; __Lachnospiraceae	deblur_435563		ns	ns	ns	ns	33	55	24	9	54	81	32	0	1.7278e-05	6.04e-05	8.14e-05
k__Bacteria; p__Firmicutes; c__Clostridia; o__Clostridiales; f__Lachnospiraceae; g__; s__	Bacteria; __Firmicutes; __Clostridia; __Clostridiales; __Lachnospiraceae; __Anaerosporobacter; __uncultured_bacterium	deblur_435570		ns	ns	1.13947	0.0127258	29	13	27	38	57	111	54	29	0.000121941	5.12e-05	0.000123453
k__Bacteria; p__Firmicutes; c__Clostridia; o__Clostridiales; f__Lachnospiraceae	Bacteria; __Firmicutes; __Clostridia; __Clostridiales; __Lachnospiraceae; __uncultured; __uncultured_bacterium	deblur_435582		ns	ns	ns	ns	39	47	102	80	92	15	57	82	0.000108723	0.000126632	0.000116574
k__Bacteria; p__Firmicutes; c__Clostridia; o__Clostridiales; f__Lachnospiraceae	Bacteria; __Firmicutes; __Clostridia; __Clostridiales; __Lachnospiraceae; __uncultured; __uncultured_bacterium	deblur_435620		ns	ns	ns	ns	24	10	15	9	41	34	32	9	2.88656e-05	2.83e-05	8.62e-05
k__Bacteria; p__Firmicutes; c__Clostridia; o__Clostridiales; f__Lachnospiraceae; g__; s__	Bacteria; __Firmicutes; __Clostridia; __Clostridiales; __Lachnospiraceae	deblur_435633		ns	ns	ns	ns	17	118	17	26	654	840	148	0	9.94464e-05	8.96e-05	0.000831985
k__Bacteria; p__Firmicutes; c__Clostridia; o__Clostridiales; f__Lachnospiraceae; g__Dorea; s__	Bacteria; __Firmicutes; __Clostridia; __Clostridiales; __Lachnospiraceae	deblur_435661		ns	ns	ns	ns	17	16	18	24	35	84	14	6	2.53309e-05	3.84e-05	6.12e-05
k__Bacteria; p__Firmicutes; c__Clostridia; o__Clostridiales; f__Lachnospiraceae	Bacteria; __Firmicutes; __Clostridia; __Clostridiales; __Lachnospiraceae; __Lachnospiraceae_UCG-001; __uncultured_bacterium	deblur_435664		ns	ns	ns	ns	186	337	36	135	502	200	137	417	0.000408892	0.000333245	0.000620209
k__Bacteria; p__Firmicutes; c__Clostridia; o__Clostridiales; f__Lachnospiraceae	Bacteria; __Firmicutes; __Clostridia; __Clostridiales; __Lachnospiraceae; __Roseburia; __uncultured_bacterium	deblur_435679		ns	ns	ns	ns	37	38	34	27	22	28	75	73	0.000269124	6.85e-05	9.42e-05
k__Bacteria; p__Firmicutes; c__Clostridia; o__Clostridiales; f__Lachnospiraceae	Bacteria; __Firmicutes; __Clostridia; __Clostridiales; __Lachnospiraceae; __Lachnoclostridium	deblur_435736		ns	ns	ns	ns	40	197	147	98	146	51	151	164	0.000222553	0.000230126	0.000249838
k__Bacteria; p__Firmicutes; c__Clostridia; o__Clostridiales; f__Lachnospiraceae; g__Dorea; s__	Bacteria; __Firmicutes; __Clostridia; __Clostridiales; __Lachnospiraceae; __uncultured; __uncultured_bacterium	deblur_435748		ns	ns	ns	ns	12	13	17	6	10	15	26	16	3.05557e-05	2.39e-05	3.09e-05
k__Bacteria; p__Firmicutes; c__Clostridia; o__Clostridiales; f__Lachnospiraceae	Bacteria; __Firmicutes; __Clostridia; __Clostridiales; __Lachnospiraceae; __[Ruminococcus]_gauvreauii_group; __uncultured_bacterium	4396426		-24.1572	4.89561e-11	ns	ns	738	14	0	0	0	0	0	0	0	0.000404858	9.19e-06
k__Bacteria; p__Firmicutes; c__Clostridia; o__Clostridiales; f__Lachnospiraceae; g__; s__	Bacteria; __Firmicutes; __Clostridia; __Clostridiales; __Lachnospiraceae; __Roseburia; __uncultured_bacterium	25534		ns	ns	ns	ns	171	93	56	40	88	65	36	25	0.000102396	0.000182287	9.97e-05
k__Bacteria; p__Firmicutes; c__Clostridia; o__Clostridiales; f__Lachnospiraceae	Bacteria; __Firmicutes; __Clostridia; __Clostridiales; __Lachnospiraceae	161899		ns	ns	ns	ns	1115	904	847	611	2633	1090	1874	802	0.000437148	0.00161433	0.00282604
k__Bacteria; p__Firmicutes; c__Clostridia; o__Clostridiales; f__Lachnospiraceae	Bacteria; __Firmicutes; __Clostridia; __Clostridiales; __Lachnospiraceae; __Marvinbryantia; __uncultured_bacterium	163750		ns	ns	1.64717	0.0180412	3676	3572	636	1707	4706	8944	4039	1610	0.000987806	0.00474479	0.00873778
k__Bacteria; p__Firmicutes; c__Clostridia; o__Clostridiales; f__Lachnospiraceae	Bacteria; __Firmicutes; __Clostridia; __Clostridiales; __Lachnospiraceae; __uncultured; __uncultured_bacterium	261334		ns	ns	ns	ns	4	5	184	103	0	0	42	10	0.00010354	0.000140083	2.37e-05
k__Bacteria; p__Firmicutes; c__Clostridia; o__Clostridiales; f__Lachnospiraceae; g__; s__	Bacteria; __Firmicutes; __Clostridia; __Clostridiales; __Lachnospiraceae; __Marvinbryantia; __uncultured_bacterium	299066		ns	ns	ns	ns	279	67	71	51	509	292	340	187	0.000100016	0.000238739	0.000629256
k__Bacteria; p__Firmicutes; c__Clostridia; o__Clostridiales; f__Lachnospiraceae; g__; s__	Bacteria; __Firmicutes; __Clostridia; __Clostridiales; __Lachnospiraceae; __uncultured; __uncultured_bacterium	1104678		ns	ns	ns	ns	60	131	478	29	0	0	1337	536	0.000211327	0.000403561	0.000926628
k__Bacteria; p__Firmicutes; c__Clostridia; o__Clostridiales; f__; g__; s__	Bacteria; __Firmicutes; __Clostridia; __Clostridiales; __Lachnospiraceae; __uncultured; __uncultured_bacterium	1105751		ns	ns	ns	ns	214	360	634	426	744	747	942	591	0.000969759	0.000795512	0.0015782
k__Bacteria; p__Firmicutes; c__Clostridia; o__Clostridiales; f__Lachnospiraceae; g__; s__	Bacteria; __Firmicutes; __Clostridia; __Clostridiales; __Lachnospiraceae; __Roseburia; __uncultured_bacterium	3265888		ns	ns	ns	ns	114	151	236	423	34	25	47	196	0.000637031	0.00042588	0.000141375
k__Bacteria; p__Firmicutes; c__Clostridia; o__Clostridiales; f__Lachnospiraceae; g__; s__	Bacteria; __Firmicutes; __Clostridia; __Clostridiales; __Lachnospiraceae; __uncultured; __uncultured_bacterium	3694603		ns	ns	ns	ns	0	33	25	28	14	0	44	569	6.9442e-05	4.19e-05	0.000295471
k__Bacteria; p__Firmicutes; c__Clostridia; o__Clostridiales; f__Lachnospiraceae; g__; s__	Bacteria; __Firmicutes; __Clostridia; __Clostridiales; __Lachnospiraceae; __uncultured; __uncultured_organism	4030287		ns	ns	ns	ns	709	207	767	966	1290	367	677	148	0.000800313	0.00129468	0.0013167
k__Bacteria; p__Firmicutes; c__Clostridia; o__Clostridiales; f__Lachnospiraceae; g__; s__	Bacteria; __Firmicutes; __Clostridia; __Clostridiales; __Lachnospiraceae; __Lachnospiraceae_UCG-004	4413903		ns	ns	ns	ns	11	148	0	0	0	0	0	0	3.43404e-06	9.75e-05	2.92e-05
k__Bacteria; p__Firmicutes; c__Clostridia; o__Clostridiales; f__Lachnospiraceae	Bacteria; __Firmicutes; __Clostridia; __Clostridiales; __Defluviitaleaceae; __Defluviitaleaceae_UCG-011; __uncultured_organism	4421276		ns	ns	ns	ns	78	87	165	158	220	314	226	230	0.000293521	0.00023815	0.000456202
k__Bacteria; p__Firmicutes; c__Clostridia; o__Clostridiales; f__; g__; s__	Bacteria; __Firmicutes; __Clostridia; __Clostridiales; __Lachnospiraceae; __uncultured; __uncultured_bacterium	4427058		ns	ns	ns	ns	108	76	218	269	197	312	247	1279	0.00063114	0.000314263	0.00102509
k__Bacteria; p__Firmicutes; c__Clostridia; o__Clostridiales; f__Lachnospiraceae	Bacteria; __Firmicutes; __Clostridia; __Clostridiales; __Lachnospiraceae	4459964		ns	ns	ns	ns	5	46	36	9	14	21	23	44	5.72914e-05	5.07e-05	7.07e-05
k__Bacteria; p__Firmicutes; c__Clostridia; o__Clostridiales; f__Lachnospiraceae	Bacteria; __Firmicutes; __Clostridia; __Clostridiales; __Lachnospiraceae; __Lachnospiraceae_NK4A136_group; __uncultured_bacterium	deblur_434491		ns	ns	ns	ns	603	654	184	626	155	2071	45	223	0.00114054	0.000999781	0.00119902
k__Bacteria; p__Firmicutes; c__Clostridia; o__Clostridiales; f__Lachnospiraceae; g__[Ruminococcus]; s__gnavus	Bacteria; __Firmicutes; __Clostridia; __Clostridiales; __Lachnospiraceae; __Lachnospiraceae_NK4A136_group; __uncultured_bacterium	deblur_435709		ns	ns	-4.27821	0.0342709	0	48	352	43	0	0	61	10	0.000434619	0.000218835	3.25e-05
k__Bacteria; p__Firmicutes; c__Clostridia; o__Clostridiales; f__Lachnospiraceae; g__; s__	Bacteria; __Firmicutes; __Clostridia; __Clostridiales; __Lachnospiraceae; __[Ruminococcus]_torques_group; __uncultured_bacterium	300877		ns	ns	ns	ns	106	230	81	147	320	281	257	94	0.000244928	0.000292627	0.000518336
k__Bacteria; p__Firmicutes; c__Clostridia; o__Clostridiales; f__Lachnospiraceae; g__; s__	Bacteria; __Firmicutes; __Clostridia; __Clostridiales; __Lachnospiraceae; __uncultured; __uncultured_bacterium	173379		ns	ns	ns	ns	12	0	4	15	34	2	19	17	1.60172e-05	1.37e-05	3.39e-05
k__Bacteria; p__Firmicutes; c__Clostridia; o__Clostridiales; f__Lachnospiraceae; g__; s__	#N/A	279026		ns	ns	ns	ns	4	3	66	3	16	0	20	0	0	3.66e-05	2.8e-05
k__Bacteria; p__Firmicutes; c__Clostridia; o__Clostridiales; f__Lachnospiraceae	Bacteria; __Firmicutes; __Clostridia; __Clostridiales; __Lachnospiraceae; __uncultured; __uncultured_bacterium	295075		ns	ns	ns	ns	15	16	10	0	95	0	36	2	8.74421e-06	1.99e-05	5.77e-05
k__Bacteria; p__Firmicutes; c__Clostridia; o__Clostridiales; f__Lachnospiraceae; g__Dorea; s__	Bacteria; __Firmicutes; __Clostridia; __Clostridiales; __Lachnospiraceae; __Lachnospiraceae_UCG-006; __uncultured_bacterium	2216521		ns	ns	ns	ns	22	100	6	5	9	7	3	17	3.01919e-05	6.09e-05	1.61e-05
k__Bacteria; p__Firmicutes; c__Clostridia; o__Clostridiales; f__Lachnospiraceae	Bacteria; __Firmicutes; __Clostridia; __Clostridiales; __Lachnospiraceae; __Lachnoclostridium; __uncultured_bacterium	4018978		ns	ns	ns	ns	50	57	266	611	21	41	45	98	0.000432261	0.000421954	0.000102749
k__Bacteria; p__Firmicutes; c__Clostridia; o__Clostridiales; f__Lachnospiraceae; g__; s__	Bacteria; __Firmicutes; __Clostridia; __Clostridiales; __Lachnospiraceae; __Lachnoclostridium; __uncultured_bacterium	deblur_406206		ns	ns	ns	ns	0	0	2	3	0	0	0	741	8.29502e-06	2.44e-06	0.000308951
k__Bacteria; p__Firmicutes; c__Clostridia; o__Clostridiales; f__Lachnospiraceae	Bacteria; __Firmicutes; __Clostridia; __Clostridiales; __Lachnospiraceae; __uncultured; __uncultured_bacterium	deblur_435662		ns	ns	ns	ns	41	11	13	6	12	8	9	0	2.48085e-06	3.52e-05	1.64e-05
k__Bacteria; p__Firmicutes; c__Clostridia; o__Clostridiales; f__Lachnospiraceae	Bacteria; __Firmicutes; __Clostridia; __Clostridiales; __Lachnospiraceae; __[Eubacterium]_ventriosum_group; __uncultured_bacterium	4480553		ns	ns	ns	ns	741	469	1115	1064	641	214	725	333	0.000922278	0.00163675	0.000890749
k__Bacteria; p__Firmicutes; c__Clostridia; o__Clostridiales; f__; g__; s__	Bacteria; __Firmicutes; __Clostridia; __Clostridiales; __Lachnospiraceae; __Marvinbryantia; __uncultured_bacterium	deblur_434781		ns	ns	ns	ns	4673	3413	2587	8573	2017	1717	2120	9725	0.000304626	0.00879695	0.00726817
k__Bacteria; p__Firmicutes; c__Clostridia; o__Clostridiales; f__Lachnospiraceae; g__; s__	Bacteria; __Firmicutes; __Clostridia; __Clostridiales; __Lachnospiraceae; __Blautia; __uncultured_bacterium	deblur_435067		ns	ns	ns	ns	8	30	128	8	0	0	674	6	1.18855e-05	0.000103267	0.000299397
k__Bacteria; p__Firmicutes; c__Clostridia; o__Clostridiales; f__Lachnospiraceae; g__; s__	Bacteria; __Firmicutes; __Clostridia; __Clostridiales; __Lachnospiraceae; __Blautia; __uncultured_bacterium	deblur_435422		ns	ns	ns	ns	249	4	8	8	0	41	10	26	0.00016639	0.000145527	7.32e-05
k__Bacteria; p__Firmicutes; c__Clostridia; o__Clostridiales; f__Lachnospiraceae	Bacteria; __Firmicutes; __Clostridia; __Clostridiales; __Lachnospiraceae; __Marvinbryantia; __uncultured_bacterium	deblur_435502		ns	ns	ns	ns	338	215	26	23	68	156	52	10	0.000464974	0.000309012	0.000149371
k__Bacteria; p__Firmicutes; c__Clostridia; o__Clostridiales; f__Lachnospiraceae; g__; s__	Bacteria; __Firmicutes; __Clostridia; __Clostridiales; __Lachnospiraceae; __Blautia; __uncultured_bacterium	deblur_435585		ns	ns	ns	ns	537	396	152	145	333	247	186	50	0.000286834	0.000600487	0.000393632
k__Bacteria; p__Firmicutes; c__Clostridia; o__Clostridiales; f__Lachnospiraceae	Bacteria; __Firmicutes; __Clostridia; __Clostridiales; __Lachnospiraceae; __Marvinbryantia; __uncultured_bacterium	52624		ns	ns	ns	ns	3276	2264	901	1000	1260	304	918	866	0.00142299	0.00382951	0.00161488
k__Bacteria; p__Firmicutes; c__Clostridia; o__Clostridiales; f__Lachnospiraceae; g__; s__	Bacteria; __Firmicutes; __Clostridia; __Clostridiales; __Lachnospiraceae; __Blautia; __uncultured_bacterium	297149		ns	ns	ns	ns	15	76	30	29	9	3	60	62	6.44895e-05	7.18e-05	6.33e-05
k__Bacteria; p__Firmicutes; c__Clostridia; o__Clostridiales; f__Lachnospiraceae; g__; s__	Bacteria; __Firmicutes; __Clostridia; __Clostridiales; __Lachnospiraceae; __Blautia; __uncultured_bacterium	381453		ns	ns	ns	ns	135	48	90	36	43	47	29	52	0.000259768	0.000149258	8.35e-05
k__Bacteria; p__Firmicutes; c__Clostridia; o__Clostridiales; f__Lachnospiraceae	Bacteria; __Firmicutes; __Clostridia; __Clostridiales; __Lachnospiraceae; __Blautia; __uncultured_bacterium	436032		ns	ns	ns	ns	56	113	83	95	68	83	54	93	0.000128004	0.000164582	0.000144376
k__Bacteria; p__Firmicutes; c__Clostridia; o__Clostridiales; f__Lachnospiraceae; g__; s__	Bacteria; __Firmicutes; __Clostridia; __Clostridiales; __Lachnospiraceae; __Blautia; __uncultured_bacterium	816300		ns	ns	ns	ns	1623	574	3	20	476	509	115	0	0.000366639	0.0012769	0.000542712
k__Bacteria; p__Firmicutes; c__Clostridia; o__Clostridiales; f__Lachnospiraceae; g__Dorea; s__	Bacteria; __Firmicutes; __Clostridia; __Clostridiales; __Lachnospiraceae; __Blautia; __uncultured_bacterium	4296217		ns	ns	ns	ns	1019	2683	1364	240	1449	1866	1614	605	0.000485101	0.00286113	0.00256935
k__Bacteria; p__Firmicutes; c__Clostridia; o__Clostridiales; f__; g__; s__	Bacteria; __Firmicutes; __Clostridia; __Clostridiales; __Lachnospiraceae; __Marvinbryantia; __uncultured_bacterium	deblur_405660		ns	ns	ns	ns	0	0	26	165	4	0	48	0	1.05446e-05	8.65e-05	3.19e-05
k__Bacteria; p__Firmicutes; c__Clostridia; o__Clostridiales; f__Lachnospiraceae; g__; s__	Bacteria; __Firmicutes; __Clostridia; __Clostridiales; __Lachnospiraceae; __Marvinbryantia; __uncultured_bacterium	deblur_434209		ns	ns	ns	ns	82	512	478	871	538	1188	1394	515	0.000161935	0.000990992	0.00211897
k__Bacteria; p__Firmicutes; c__Clostridia; o__Clostridiales; f__Lachnospiraceae; g__Dorea; s__	Bacteria; __Firmicutes; __Clostridia; __Clostridiales; __Lachnospiraceae; __Marvinbryantia; __uncultured_bacterium	deblur_435441		ns	ns	ns	ns	798	510	275	348	341	79	337	198	0.000414524	0.000991908	0.000465087
k__Bacteria; p__Firmicutes; c__Clostridia; o__Clostridiales; f__Lachnospiraceae	Bacteria; __Firmicutes; __Clostridia; __Clostridiales; __Lachnospiraceae; __Blautia; __uncultured_bacterium	deblur_435566		ns	ns	ns	ns	0	0	203	0	285	224	545	212	0.000478742	0.000104161	0.000596853
k__Bacteria; p__Firmicutes; c__Clostridia; o__Clostridiales; f__Lachnospiraceae	Bacteria; __Firmicutes; __Clostridia; __Clostridiales; __Lachnospiraceae; __Anaerostipes; __uncultured_bacterium	514272		23.6916	9.42528e-11	ns	ns	0	0	0	0	99	521	0	0	0	0	0.000437757
k__Bacteria; p__Firmicutes; c__Clostridia; o__Clostridiales; f__Lachnospiraceae; g__; s__	Bacteria; __Firmicutes; __Clostridia; __Clostridiales; __Lachnospiraceae; __[Eubacterium]_ruminantium_group; __uncultured_bacterium	4474844		27.6341	6.55749e-14	ns	ns	0	0	0	0	0	2	143	12238	0.0111413	0	0.00585198
k__Bacteria; p__Firmicutes; c__Clostridia; o__Clostridiales; f__Lachnospiraceae	Bacteria; __Firmicutes; __Clostridia; __Clostridiales; __Lachnospiraceae; __Coprococcus_1	114970		ns	ns	ns	ns	566	634	559	644	450	158	516	559	0.000281276	0.00112496	0.000826132
k__Bacteria; p__Firmicutes; c__Clostridia; o__Clostridiales; f__Lachnospiraceae	Bacteria; __Firmicutes; __Clostridia; __Clostridiales; __Lachnospiraceae; __Coprococcus_1; __uncultured_bacterium	205613		ns	ns	ns	ns	2	4	16	2	0	3	77	18	7.47459e-05	1.33e-05	4.96e-05
k__Bacteria; p__Firmicutes; c__Clostridia; o__Clostridiales; f__Lachnospiraceae	Bacteria; __Firmicutes; __Clostridia; __Clostridiales; __Lachnospiraceae; __Lachnospiraceae_NC2004_group; __uncultured_bacterium	279487		ns	ns	ns	ns	1067	193	3849	2895	519	258	1700	1198	0	0.0043626	0.00183158
k__Bacteria; p__Firmicutes; c__Clostridia; o__Clostridiales; f__Lachnospiraceae; g__; s__	Bacteria; __Firmicutes; __Clostridia; __Clostridiales; __Lachnospiraceae; __Coprococcus_1; __uncultured_bacterium	415635		ns	ns	ns	ns	12	15	44	17	17	8	18	3	8.37428e-05	4.33e-05	2.19e-05
k__Bacteria; p__Firmicutes; c__Clostridia; o__Clostridiales; f__Lachnospiraceae	Bacteria; __Firmicutes; __Clostridia; __Clostridiales; __Lachnospiraceae; __Coprococcus_1; __uncultured_bacterium	1107586		ns	ns	ns	ns	68	40	58	95	178	208	63	296	0.000232232	0.000128439	0.000354421
k__Bacteria; p__Firmicutes; c__Clostridia; o__Clostridiales; f__Lachnospiraceae	Bacteria; __Firmicutes; __Clostridia; __Clostridiales; __Lachnospiraceae; __Lachnospiraceae_NC2004_group; __uncultured_bacterium	deblur_324521		ns	ns	ns	ns	0	659	0	0	0	0	505	0	9.11128e-06	0.000342698	0.000238918
k__Bacteria; p__Firmicutes; c__Clostridia; o__Clostridiales; f__Lachnospiraceae; g__; s__	Bacteria; __Firmicutes; __Clostridia; __Clostridiales; __Lachnospiraceae; __[Eubacterium]_xylanophilum_group; __uncultured_bacterium	deblur_411374		ns	ns	ns	ns	0	36	342	15	9	5	8	7	5.4e-06	0.000187701	1.27e-05
k__Bacteria; p__Firmicutes; c__Clostridia; o__Clostridiales; f__Lachnospiraceae; g__; s__	Bacteria; __Firmicutes; __Clostridia; __Clostridiales; __Lachnospiraceae	deblur_434558		ns	ns	ns	ns	965	780	192	274	228	89	2180	435	0.000103395	0.0010875	0.0014219
k__Bacteria; p__Firmicutes; c__Clostridia; o__Clostridiales; f__Lachnospiraceae; g__; s__	Bacteria; __Firmicutes; __Clostridia; __Clostridiales; __Lachnospiraceae; __Coprococcus_1; __uncultured_bacterium	deblur_435076		ns	ns	ns	ns	51	56	151	51	33	4	68	3	3.42497e-05	0.000137634	4.34e-05
k__Bacteria; p__Firmicutes; c__Clostridia; o__Clostridiales; f__Lachnospiraceae; g__; s__	Bacteria; __Firmicutes; __Clostridia; __Clostridiales; __Lachnospiraceae; __uncultured	deblur_435498		ns	ns	ns	ns	16	9	84	100	45	13	69	17	8.45265e-05	9.93e-05	6.63e-05
k__Bacteria; p__Firmicutes; c__Clostridia; o__Clostridiales; f__Lachnospiraceae; g__; s__	Bacteria; __Firmicutes; __Clostridia; __Clostridiales; __Lachnospiraceae; __Coprococcus_1; __uncultured_bacterium	deblur_435560		ns	ns	ns	ns	4	12	28	6	32	6	16	0	1.83212e-05	2.66e-05	2.81e-05
k__Bacteria; p__Firmicutes; c__Clostridia; o__Clostridiales; f__Lachnospiraceae; g__; s__	Bacteria; __Firmicutes; __Clostridia; __Clostridiales; __Lachnospiraceae; __Lachnoclostridium	4484162		21.8253	2.36732e-09	ns	ns	0	0	0	0	3	153	0	0	0	0	9.25e-05
k__Bacteria; p__Firmicutes; c__Clostridia; o__Clostridiales; f__Lachnospiraceae; g__; s__	Bacteria; __Firmicutes; __Clostridia; __Clostridiales; __Lachnospiraceae; __Lachnospiraceae_UCG-006; __uncultured_bacterium	400739		ns	ns	ns	ns	48	28	14	37	44	22	9	158	1.96527e-05	6.14e-05	9.9e-05
k__Bacteria; p__Firmicutes; c__Clostridia; o__Clostridiales; f__Lachnospiraceae; g__; s__	Bacteria; __Firmicutes; __Clostridia; __Clostridiales; __Lachnospiraceae; __Sellimonas; __uncultured_bacterium	409686		ns	ns	ns	ns	2614	2582	801	1180	2643	1667	1080	419	0.000742709	0.00365073	0.00268505
k__Bacteria; p__Firmicutes; c__Clostridia; o__Clostridiales; f__Lachnospiraceae; g__; s__	Bacteria; __Firmicutes; __Clostridia; __Clostridiales; __Lachnospiraceae; __Coprococcus_3; __uncultured_bacterium	1105552		ns	ns	ns	ns	552	574	53	11	171	291	207	259	0.00124316	0.000621534	0.000514622
k__Bacteria; p__Firmicutes; c__Clostridia; o__Clostridiales; f__Lachnospiraceae; g__; s__	Bacteria; __Firmicutes; __Clostridia; __Clostridiales; __Lachnospiraceae; __Lachnospira; __uncultured_organism	164628		10.4132	0.000956778	9.08077	0.0134192	0	0	0	0	487	465	118	0	0	0	0.000496145
k__Bacteria; p__Firmicutes; c__Clostridia; o__Clostridiales; f__Lachnospiraceae; g__; s__	Bacteria; __Firmicutes; __Clostridia; __Clostridiales; __Lachnospiraceae; __Lachnospira	deblur_435389		11.6327	0.000248516	10.0826	0.00465418	0	0	0	0	1172	996	295	0	0	0	0.00113813
k__Bacteria; p__Firmicutes; c__Clostridia; o__Clostridiales; f__Lachnospiraceae; g__; s__	Bacteria; __Firmicutes; __Clostridia; __Clostridiales; __Lachnospiraceae; __uncultured; __uncultured_bacterium	deblur_435047		ns	ns	ns	ns	34	25	41	34	43	21	15	21	1.53787e-05	6.24e-05	5.03e-05
k__Bacteria; p__Firmicutes; c__Clostridia; o__Clostridiales; f__Lachnospiraceae; g__; s__	Bacteria; __Firmicutes; __Clostridia; __Clostridiales; __Lachnospiraceae; __Roseburia; __uncultured_bacterium	4458653		ns	ns	ns	ns	1045	334	87	2242	7347	16403	48	0	0.000149282	0.00168437	0.0111892
k__Bacteria; p__Firmicutes; c__Clostridia; o__Clostridiales; f__Lachnospiraceae; g__; s__	Bacteria; __Firmicutes; __Clostridia; __Clostridiales; __Lachnospiraceae; __Roseburia; __uncultured_organism	4481427		ns	ns	ns	ns	1028	213	8	68	115	31	23	853	0.00137845	0.000623744	0.00049447
k__Bacteria; p__Firmicutes; c__Clostridia; o__Clostridiales; f__Lachnospiraceae; g__; s__	Bacteria; __Firmicutes; __Clostridia; __Clostridiales; __Peptococcaceae; __Peptococcus; __uncultured_bacterium	deblur_435515		ns	ns	ns	ns	471	352	352	393	406	287	446	465	0.000765047	0.000782092	0.000772524
k__Bacteria; p__Firmicutes; c__Clostridia; o__Clostridiales; f__; g__; s__	Bacteria; __Firmicutes; __Clostridia; __Clostridiales; __Peptococcaceae; __uncultured; __uncultured_bacterium	4408429		ns	ns	ns	ns	1964	2270	3089	3497	2538	2445	2578	2319	0.00252755	0.00537183	0.00464147
k__Bacteria; p__Firmicutes; c__Clostridia; o__Clostridiales; f__; g__; s__	Bacteria; __Firmicutes; __Clostridia; __Clostridiales; __Peptostreptococcaceae	4472584		ns	ns	ns	ns	256	209	80	162	257	638	102	97	0.000306752	0.000364884	0.000547845
k__Bacteria; p__Firmicutes; c__Clostridia; o__Clostridiales; f__Lachnospiraceae; g__[Ruminococcus]; s__	Bacteria; __Firmicutes; __Clostridia; __Clostridiales; __Peptostreptococcaceae; __Romboutsia	4472769		ns	ns	ns	ns	549	617	406	954	898	1018	446	290	0.000861707	0.0012987	0.00122798
k__Bacteria; p__Firmicutes; c__Clostridia; o__Clostridiales; f__Lachnospiraceae; g__[Ruminococcus]; s__gnavus	Bacteria; __Firmicutes; __Clostridia; __Clostridiales; __Ruminococcaceae; __Ruminiclostridium_6; __uncultured_bacterium	deblur_389544		ns	ns	ns	ns	0	0	36	0	0	0	106	46	0	2.09e-05	7.54e-05
k__Bacteria; p__Firmicutes; c__Clostridia; o__Clostridiales; f__Lachnospiraceae; g__[Ruminococcus]; s__gnavus	Bacteria; __Firmicutes; __Clostridia; __Clostridiales; __Ruminococcaceae; __uncultured; __uncultured_bacterium	deblur_390385		ns	ns	ns	ns	51	13	26	175	15	3	0	0	1.89787e-06	0.000110695	8.49e-06
k__Bacteria; p__Firmicutes; c__Clostridia; o__Clostridiales; f__Lachnospiraceae; g__[Ruminococcus]; s__gnavus	Bacteria; __Firmicutes; __Clostridia; __Clostridiales; __Ruminococcaceae; __Ruminiclostridium; __uncultured_bacterium	deblur_417868		ns	ns	ns	ns	28	13	8	21	20	8	11	3	4.32553e-06	3.23e-05	1.74e-05
k__Bacteria; p__Firmicutes; c__Clostridia; o__Clostridiales; f__Lachnospiraceae; g__[Ruminococcus]; s__gnavus	Bacteria; __Firmicutes; __Clostridia; __Clostridiales; __Ruminococcaceae; __Ruminiclostridium; __uncultured_bacterium	deblur_417924		ns	ns	ns	ns	24	26	37	53	23	16	30	47	2.15681e-05	6.35e-05	5.79e-05
k__Bacteria; p__Firmicutes; c__Clostridia; o__Clostridiales; f__Lachnospiraceae; g__[Ruminococcus]; s__gnavus	Bacteria; __Firmicutes; __Clostridia; __Clostridiales; __Ruminococcaceae; __Ruminiclostridium_6; __uncultured_bacterium	deblur_427883		ns	ns	ns	ns	7469	6637	6123	1550	5468	3454	3328	1156	0.000188274	0.0115338	0.00592997
k__Bacteria; p__Firmicutes; c__Clostridia; o__Clostridiales; f__Lachnospiraceae; g__[Ruminococcus]; s__gnavus	Bacteria; __Firmicutes; __Clostridia; __Clostridiales; __Ruminococcaceae; __Ruminiclostridium; __uncultured_bacterium	deblur_428196		ns	ns	ns	ns	30	74	44	46	84	69	59	21	7.7057e-05	9.1e-05	0.000112534
k__Bacteria; p__Firmicutes; c__Clostridia; o__Clostridiales; f__Lachnospiraceae; g__[Ruminococcus]; s__gnavus	Bacteria; __Firmicutes; __Clostridia; __Clostridiales; __Ruminococcaceae; __Ruminococcaceae_UCG-005; __uncultured_bacterium	deblur_428262		ns	ns	ns	ns	71	72	107	122	81	21	38	30	3.74108e-05	0.000163066	7.39e-05
k__Bacteria; p__Firmicutes; c__Clostridia; o__Clostridiales; f__Lachnospiraceae; g__Anaerostipes; s__	Bacteria; __Firmicutes; __Clostridia; __Clostridiales; __Ruminococcaceae; __Ruminococcaceae_UCG-010	deblur_428291		ns	ns	ns	ns	24	4	30	30	2	0	10	18	1.19579e-05	3.97e-05	1.28e-05
k__Bacteria; p__Firmicutes; c__Clostridia; o__Clostridiales; f__Lachnospiraceae; g__; s__	Bacteria; __Firmicutes; __Clostridia; __Clostridiales; __Ruminococcaceae; __Anaerotruncus; __uncultured_bacterium	deblur_434649		ns	ns	ns	ns	97	82	46	153	112	72	42	40	0.000102078	0.000184982	0.000128029
k__Bacteria; p__Firmicutes; c__Clostridia; o__Clostridiales; f__Lachnospiraceae; g__Blautia	Bacteria; __Firmicutes; __Clostridia; __Clostridiales; __Ruminococcaceae; __[Eubacterium]_coprostanoligenes_group; __uncultured_bacterium	deblur_434666		ns	ns	ns	ns	899	0	0	0	15	74	1060	1137	0.00169485	0.000388198	0.00111822
k__Bacteria; p__Firmicutes; c__Clostridia; o__Clostridiales; f__Lachnospiraceae; g__; s__	Bacteria; __Firmicutes; __Clostridia; __Clostridiales; __Ruminococcaceae; __Anaerotruncus; __uncultured_bacterium	deblur_434695		ns	ns	ns	ns	175	13	55	16	117	5	13	2	5.11487e-05	0.000134535	9.01e-05
k__Bacteria; p__Firmicutes; c__Clostridia; o__Clostridiales; f__Lachnospiraceae; g__Blautia	Bacteria; __Firmicutes; __Clostridia; __Clostridiales; __Ruminococcaceae; __uncultured; __uncultured_bacterium	deblur_434777		ns	ns	ns	ns	42	25	0	7	68	0	70	94	4.91485e-05	4.04e-05	0.000118492
k__Bacteria; p__Firmicutes; c__Clostridia; o__Clostridiales; f__Lachnospiraceae; g__Blautia; s__	Bacteria; __Firmicutes; __Clostridia; __Clostridiales; __Ruminococcaceae; __Ruminiclostridium_9; __uncultured_bacterium	deblur_434793		ns	ns	ns	ns	2	0	54	34	40	10	51	29	3.21305e-05	4.38e-05	9.89e-05
k__Bacteria; p__Firmicutes; c__Clostridia; o__Clostridiales; f__Lachnospiraceae; g__Blautia; s__	Bacteria; __Firmicutes; __Clostridia; __Clostridiales; __Ruminococcaceae; __Ruminococcaceae_UCG-005; __uncultured_bacterium	deblur_434817		ns	ns	ns	ns	170	142	84	111	162	32	70	29	4.88255e-05	0.000246988	0.000132034
k__Bacteria; p__Firmicutes; c__Clostridia; o__Clostridiales; f__Lachnospiraceae; g__Blautia; s__	Bacteria; __Firmicutes; __Clostridia; __Clostridiales; __Ruminococcaceae; __uncultured; __uncultured_bacterium	deblur_434838		ns	ns	ns	ns	52	4	63	189	42	9	2	27	1.8415e-05	0.000132367	3.89e-05
k__Bacteria; p__Firmicutes; c__Clostridia; o__Clostridiales; f__Lachnospiraceae; g__Blautia; s__	Bacteria; __Firmicutes; __Clostridia; __Clostridiales; __Ruminococcaceae; __uncultured; __uncultured_bacterium	deblur_434859		ns	ns	ns	ns	15	28	17	26	15	5	10	0	7.23674e-05	4.21e-05	1.68e-05
k__Bacteria; p__Firmicutes; c__Clostridia; o__Clostridiales; f__Lachnospiraceae; g__Blautia; s__	Bacteria; __Firmicutes; __Clostridia; __Clostridiales; __Ruminococcaceae; __Ruminiclostridium_6; __uncultured_bacterium	deblur_434864		ns	ns	ns	ns	4	357	117	18	7	0	12	304	0.000256656	0.000233965	0.000153836
k__Bacteria; p__Firmicutes; c__Clostridia; o__Clostridiales; f__Lachnospiraceae; g__Blautia; s__	Bacteria; __Firmicutes; __Clostridia; __Clostridiales; __Ruminococcaceae; __Ruminococcaceae_NK4A214_group; __uncultured_bacterium	deblur_434872		ns	ns	ns	ns	0	0	71	93	0	0	0	0	0	8.13e-05	0
k__Bacteria; p__Firmicutes; c__Clostridia; o__Clostridiales; f__Lachnospiraceae; g__Blautia; s__	Bacteria; __Firmicutes; __Clostridia; __Clostridiales; __Ruminococcaceae; __Ruminococcaceae_UCG-005; __uncultured_bacterium	deblur_434915		ns	ns	ns	ns	10	14	16	42	27	12	9	32	1.42064e-05	3.7e-05	3.57e-05
k__Bacteria; p__Firmicutes; c__Clostridia; o__Clostridiales; f__Lachnospiraceae; g__Blautia; s__	Bacteria; __Firmicutes; __Clostridia; __Clostridiales; __Ruminococcaceae; __[Eubacterium]_coprostanoligenes_group; __uncultured_bacterium	deblur_434953		ns	ns	ns	ns	194	0	0	32	76	196	78	0	4.79243e-05	0.000129214	0.000190768
k__Bacteria; p__Firmicutes; c__Clostridia; o__Clostridiales; f__Lachnospiraceae; g__; s__	Bacteria; __Firmicutes; __Clostridia; __Clostridiales; __Ruminococcaceae; __Anaerotruncus; __uncultured_bacterium	deblur_435017		ns	ns	ns	ns	28	44	49	50	62	35	30	43	2.27592e-05	8.23e-05	8.08e-05
k__Bacteria; p__Firmicutes; c__Clostridia; o__Clostridiales; f__Lachnospiraceae; g__Blautia; s__	Bacteria; __Firmicutes; __Clostridia; __Clostridiales; __Ruminococcaceae; __Ruminococcaceae_UCG-005; __uncultured_rumen_bacterium	deblur_435099		ns	ns	ns	ns	97	50	127	102	28	14	43	73	5.49159e-05	0.000171484	7.38e-05
k__Bacteria; p__Firmicutes; c__Clostridia; o__Clostridiales; f__Lachnospiraceae; g__Blautia; s__	Bacteria; __Firmicutes; __Clostridia; __Clostridiales; __Ruminococcaceae; __Anaerotruncus; __uncultured_bacterium	deblur_435123		ns	ns	ns	ns	19	5	38	17	0	0	26	2	4.41877e-05	3.78e-05	1.55e-05
k__Bacteria; p__Firmicutes; c__Clostridia; o__Clostridiales; f__Lachnospiraceae; g__Coprococcus; s__	Bacteria; __Firmicutes; __Clostridia; __Clostridiales; __Ruminococcaceae; __Anaerotruncus; __uncultured_bacterium	deblur_435396		ns	ns	ns	ns	607	328	432	508	575	434	692	201	0.00107231	0.000946683	0.000950016
k__Bacteria; p__Firmicutes; c__Clostridia; o__Clostridiales; f__Lachnospiraceae; g__Coprococcus; s__	Bacteria; __Firmicutes; __Clostridia; __Clostridiales; __Ruminococcaceae; __Ruminiclostridium_6; __uncultured_bacterium	deblur_435429		ns	ns	ns	ns	0	0	1239	1674	0	0	202	0	0.002601	0.00114957	0.000140672
k__Bacteria; p__Firmicutes; c__Clostridia; o__Clostridiales; f__Lachnospiraceae; g__Coprococcus; s__	Bacteria; __Firmicutes; __Clostridia; __Clostridiales; __Ruminococcaceae; __Anaerotruncus; __uncultured_bacterium	deblur_435440		ns	ns	ns	ns	27	21	321	154	170	26	37	55	0.000275634	0.000259225	0.000134367
k__Bacteria; p__Firmicutes; c__Clostridia; o__Clostridiales; f__Lachnospiraceae; g__Coprococcus; s__	Bacteria; __Firmicutes; __Clostridia; __Clostridiales; __Ruminococcaceae; __uncultured; __uncultured_bacterium	deblur_435447		ns	ns	ns	ns	262	194	0	0	309	45	10	19	1.00719e-05	0.000244458	0.000163541
k__Bacteria; p__Firmicutes; c__Clostridia; o__Clostridiales; f__Lachnospiraceae; g__Coprococcus; s__	Bacteria; __Firmicutes; __Clostridia; __Clostridiales; __Ruminococcaceae; __uncultured; __uncultured_bacterium	deblur_435454		ns	ns	ns	ns	563	236	348	347	582	980	392	165	0.000333492	0.000768542	0.000991722
k__Bacteria; p__Firmicutes; c__Clostridia; o__Clostridiales; f__Lachnospiraceae; g__Coprococcus; s__	Bacteria; __Firmicutes; __Clostridia; __Clostridiales; __Ruminococcaceae; __Anaerotruncus; __uncultured_bacterium	deblur_435458		ns	ns	ns	ns	148	46	185	50	206	33	12	0	0.000145497	0.000218837	0.000104771
k__Bacteria; p__Firmicutes; c__Clostridia; o__Clostridiales; f__Lachnospiraceae; g__Coprococcus; s__	Bacteria; __Firmicutes; __Clostridia; __Clostridiales; __Ruminococcaceae; __Ruminococcaceae_NK4A214_group; __uncultured_bacterium	deblur_435459		ns	ns	ns	ns	138	9	306	76	161	138	209	240	0.000232202	0.000271098	0.000374447
k__Bacteria; p__Firmicutes; c__Clostridia; o__Clostridiales; f__Lachnospiraceae; g__Coprococcus; s__	Bacteria; __Firmicutes; __Clostridia; __Clostridiales; __Ruminococcaceae; __Ruminococcaceae_NK4A214_group; __uncultured_bacterium	deblur_435460		ns	ns	ns	ns	55	56	14	202	61	90	73	106	0.000344773	0.000142505	0.000153567
k__Bacteria; p__Firmicutes; c__Clostridia; o__Clostridiales; f__; g__; s__	Bacteria; __Firmicutes; __Clostridia; __Clostridiales; __Lachnospiraceae; __Lachnospiraceae_UCG-001; __uncultured_bacterium	deblur_435477		ns	ns	ns	ns	0	2	30	8	0	87	12	18	2.2181e-05	2.02e-05	6.23e-05
k__Bacteria; p__Firmicutes; c__Clostridia; o__Clostridiales; f__; g__; s__	Bacteria; __Firmicutes; __Clostridia; __Clostridiales; __Ruminococcaceae; __Anaerotruncus; __uncultured_bacterium	deblur_435480		ns	ns	ns	ns	52	5	3	42	64	33	52	4	5.90975e-05	4.93e-05	8.14e-05
k__Bacteria; p__Firmicutes; c__Clostridia; o__Clostridiales; f__Lachnospiraceae; g__Coprococcus; s__	Bacteria; __Firmicutes; __Clostridia; __Clostridiales; __Ruminococcaceae; __Ruminococcaceae_NK4A214_group; __uncultured_bacterium	deblur_435481		ns	ns	ns	ns	7	63	110	72	28	73	91	48	0.000344622	0.000118248	0.000127752
k__Bacteria; p__Firmicutes; c__Clostridia; o__Clostridiales; f__Lachnospiraceae; g__Coprococcus; s__	Bacteria; __Firmicutes; __Clostridia; __Clostridiales; __Ruminococcaceae; __Anaerotruncus; __uncultured_bacterium	deblur_435497		ns	ns	ns	ns	35	7	0	0	0	66	14	14	3.53422e-05	2.37e-05	5.46e-05
k__Bacteria; p__Firmicutes; c__Clostridia; o__Clostridiales; f__Lachnospiraceae; g__Coprococcus; s__	Bacteria; __Firmicutes; __Clostridia; __Clostridiales; __Ruminococcaceae; __Anaerotruncus; __uncultured_bacterium	deblur_435503		ns	ns	ns	ns	57	19	12	29	56	35	70	58	9.13414e-05	5.75e-05	0.000113384
k__Bacteria; p__Firmicutes; c__Clostridia; o__Clostridiales; f__Lachnospiraceae; g__Dorea; s__	Bacteria; __Firmicutes; __Clostridia; __Clostridiales; __Ruminococcaceae; __Ruminococcaceae_V9D2013_group	deblur_435518		ns	ns	ns	ns	74	118	94	178	160	73	143	75	0.000217179	0.000228134	0.000216581
k__Bacteria; p__Firmicutes; c__Clostridia; o__Clostridiales; f__Lachnospiraceae; g__Dorea; s__	Bacteria; __Firmicutes; __Clostridia; __Clostridiales; __Ruminococcaceae; __Anaerotruncus; __uncultured_bacterium	deblur_435524		ns	ns	ns	ns	63	46	246	136	47	45	68	93	0.000244109	0.000243645	0.000127042
k__Bacteria; p__Firmicutes; c__Clostridia; o__Clostridiales; f__Lachnospiraceae; g__Dorea; s__	Bacteria; __Firmicutes; __Clostridia; __Clostridiales; __Ruminococcaceae; __Anaerotruncus; __uncultured_bacterium	deblur_435534		ns	ns	ns	ns	52	6	17	149	12	36	17	0	8.06476e-05	0.000108259	3.26e-05
k__Bacteria; p__Firmicutes; c__Clostridia; o__Clostridiales; f__Lachnospiraceae; g__Dorea; s__	Bacteria; __Firmicutes; __Clostridia; __Clostridiales; __Ruminococcaceae; __Anaerotruncus; __uncultured_bacterium	deblur_435583		ns	ns	ns	ns	55	33	39	26	39	17	9	16	7.83104e-05	7.5e-05	4.07e-05
k__Bacteria; p__Firmicutes; c__Clostridia; o__Clostridiales; f__Lachnospiraceae; g__Lachnospira; s__	Bacteria; __Firmicutes; __Clostridia; __Clostridiales; __Ruminococcaceae; __Ruminiclostridium; __uncultured_bacterium	deblur_435604		ns	ns	ns	ns	183	209	522	230	139	66	368	297	0.000491091	0.00056283	0.000432066
k__Bacteria; p__Firmicutes; c__Clostridia; o__Clostridiales; f__Lachnospiraceae; g__Lachnospira; s__	Bacteria; __Firmicutes; __Clostridia; __Clostridiales; __Ruminococcaceae; __Anaerotruncus; __uncultured_bacterium	deblur_435616		ns	ns	ns	ns	45	59	86	63	78	100	83	95	7.71187e-05	0.000126748	0.000179593
k__Bacteria; p__Firmicutes; c__Clostridia; o__Clostridiales; f__Lachnospiraceae; g__; s__	Bacteria; __Firmicutes; __Clostridia; __Clostridiales; __Ruminococcaceae; __Hydrogenoanaerobacterium; __uncultured_bacterium	deblur_435637		ns	ns	ns	ns	20	10	21	31	22	3	21	12	4.84425e-05	4e-05	2.6e-05
k__Bacteria; p__Firmicutes; c__Clostridia; o__Clostridiales; f__Lachnospiraceae; g__Roseburia; s__	Bacteria; __Firmicutes; __Clostridia; __Clostridiales; __Ruminococcaceae; __Anaerotruncus; __uncultured_bacterium	deblur_435707		ns	ns	ns	ns	77	28	104	43	0	8	45	55	0.000141073	0.00012354	5.09e-05
k__Bacteria; p__Firmicutes; c__Clostridia; o__Clostridiales; f__Lachnospiraceae; g__Roseburia; s__	Bacteria; __Firmicutes; __Clostridia; __Clostridiales; __Ruminococcaceae; __Anaerotruncus; __uncultured_bacterium	deblur_435715		ns	ns	ns	ns	26	5	44	21	36	6	11	4	2.79503e-05	4.79e-05	2.44e-05
k__Bacteria; p__Firmicutes; c__Clostridia; o__Clostridiales; f__Peptococcaceae; g__; s__	Bacteria; __Firmicutes; __Clostridia; __Clostridiales; __Ruminococcaceae; __Butyricicoccus; __uncultured_bacterium	95424		ns	ns	ns	ns	362	129	538	690	630	351	286	535	0.000467757	0.000823302	0.000825606
k__Bacteria; p__Firmicutes; c__Clostridia; o__Clostridiales; f__Peptococcaceae; g__rc4-4; s__	Bacteria; __Firmicutes; __Clostridia; __Clostridiales; __Ruminococcaceae; __Anaerotruncus; __uncultured_bacterium	95995		ns	ns	ns	ns	468	291	122	222	279	239	242	51	0.000449675	0.00056959	0.000435238
k__Bacteria; p__Firmicutes; c__Clostridia; o__Clostridiales; f__Peptostreptococcaceae; g__; s__	Bacteria; __Firmicutes; __Clostridia; __Clostridiales; __Ruminococcaceae; __Ruminococcus_1; __uncultured_bacterium	99175		ns	ns	ns	ns	806	2288	0	0	1300	260	346	0	0.000640828	0.00145174	0.000786437
k__Bacteria; p__Firmicutes; c__Clostridia; o__Clostridiales; f__Peptostreptococcaceae; g__; s__	Bacteria; __Firmicutes; __Clostridia; __Clostridiales; __Ruminococcaceae; __Anaerotruncus; __uncultured_bacterium	142842		ns	ns	ns	ns	154	113	108	108	152	195	155	57	0.00030598	0.000255844	0.000284918
k__Bacteria; p__Firmicutes; c__Clostridia; o__Clostridiales; f__Ruminococcaceae; g__Ruminococcus; s__	Bacteria; __Firmicutes; __Clostridia; __Clostridiales; __Ruminococcaceae; __Ruminococcaceae_UCG-010; __uncultured_bacterium	182044		ns	ns	ns	ns	118	95	10	101	49	23	8	31	0.000104094	0.000168226	5.37e-05
k__Bacteria; p__Firmicutes; c__Clostridia; o__Clostridiales; f__Ruminococcaceae; g__; s__	Bacteria; __Firmicutes; __Clostridia; __Clostridiales; __Ruminococcaceae; __Ruminococcaceae_UCG-009; __uncultured_bacterium	189387		ns	ns	ns	ns	201	76	94	62	225	90	80	126	0.000135537	0.000211255	0.000221911
k__Bacteria; p__Firmicutes; c__Clostridia; o__Clostridiales; f__Ruminococcaceae; g__; s__	Bacteria; __Firmicutes; __Clostridia; __Clostridiales; __Ruminococcaceae; __Ruminiclostridium_1; __uncultured_bacterium	196905		ns	ns	ns	ns	107	149	40	78	44	19	114	63	0.000156234	0.000193257	0.000115899
k__Bacteria; p__Firmicutes; c__Clostridia; o__Clostridiales; f__Ruminococcaceae	Bacteria; __Firmicutes; __Clostridia; __Clostridiales; __Ruminococcaceae; __Ruminiclostridium; __uncultured_bacterium	206744		ns	ns	ns	ns	21	6	6	6	23	35	6	0	6.63134e-05	2.11e-05	3.62e-05
k__Bacteria; p__Firmicutes; c__Clostridia; o__Clostridiales; f__Ruminococcaceae; g__Ruminococcus; s__	Bacteria; __Firmicutes; __Clostridia; __Clostridiales; __Ruminococcaceae; __Ruminococcaceae_UCG-005; __uncultured_bacterium	208377		ns	ns	ns	ns	490	385	319	507	249	160	378	303	0.000513283	0.000796708	0.000519959
k__Bacteria; p__Firmicutes; c__Clostridia; o__Clostridiales; f__Ruminococcaceae	Bacteria; __Firmicutes; __Clostridia; __Clostridiales; __Ruminococcaceae; __uncultured; __uncultured_bacterium	212532		ns	ns	ns	ns	7	2	2	24	69	38	0	8	1.48467e-05	1.58e-05	5.54e-05
k__Bacteria; p__Firmicutes; c__Clostridia; o__Clostridiales; f__Ruminococcaceae; g__; s__	Bacteria; __Firmicutes; __Clostridia; __Clostridiales; __Ruminococcaceae; __Anaerotruncus; __uncultured_bacterium	262944		ns	ns	ns	ns	165	217	156	236	96	120	217	117	0.00042573	0.000390821	0.000264869
k__Bacteria; p__Firmicutes; c__Clostridia; o__Clostridiales; f__Ruminococcaceae	Bacteria; __Firmicutes; __Clostridia; __Clostridiales; __Ruminococcaceae; __Ruminococcaceae_UCG-010; __uncultured_bacterium	263252		ns	ns	ns	ns	0	0	42	55	0	0	0	37	0.000145577	4.29e-05	1.75e-05
k__Bacteria; p__Firmicutes; c__Clostridia; o__Clostridiales; f__Ruminococcaceae; g__Ruminococcus; s__	Bacteria; __Firmicutes; __Clostridia; __Clostridiales; __Ruminococcaceae; __Ruminococcaceae_UCG-005; __uncultured_bacterium	278359		ns	ns	ns	ns	4579	5464	4320	7083	4476	1913	3767	391	0.00397782	0.0107284	0.00521495
k__Bacteria; p__Firmicutes; c__Clostridia; o__Clostridiales; f__Ruminococcaceae; g__; s__	Bacteria; __Firmicutes; __Clostridia; __Clostridiales; __Ruminococcaceae; __Ruminococcus_1; __uncultured_bacterium	279306		ns	ns	-24.5432	3.63197e-11	2205	1381	3466	4833	3980	88	1404	1275	0.000557676	0.00558029	0.00373551
k__Bacteria; p__Firmicutes; c__Clostridia; o__Clostridiales; f__Ruminococcaceae; g__Ruminococcus; s__	Bacteria; __Firmicutes; __Clostridia; __Clostridiales; __Ruminococcaceae; __[Eubacterium]_coprostanoligenes_group; __uncultured_bacterium	279534		ns	ns	ns	ns	44	388	353	0	911	373	23	389	0.00211412	0.000440705	0.000805991
k__Bacteria; p__Firmicutes; c__Clostridia; o__Clostridiales; f__Ruminococcaceae; g__Oscillospira; s__	Bacteria; __Firmicutes; __Clostridia; __Clostridiales; __Ruminococcaceae; __Ruminiclostridium; __uncultured_bacterium	279949		ns	ns	ns	ns	63	19	78	40	30	0	37	39	1.80395e-05	9.58e-05	4.75e-05
k__Bacteria; p__Firmicutes; c__Clostridia; o__Clostridiales; f__Ruminococcaceae; g__Oscillospira; s__	Bacteria; __Firmicutes; __Clostridia; __Clostridiales; __Ruminococcaceae; __Ruminococcaceae_NK4A214_group; __uncultured_bacterium	300394		ns	ns	ns	ns	2554	3921	1274	2275	1958	2200	760	1144	0.00267974	0.00500553	0.00308272
k__Bacteria; p__Firmicutes; c__Clostridia; o__Clostridiales; f__Ruminococcaceae; g__; s__	Bacteria; __Firmicutes; __Clostridia; __Clostridiales; __Ruminococcaceae; __uncultured; __uncultured_bacterium	377756		ns	ns	ns	ns	152	127	90	110	77	168	92	80	0.000190017	0.000244234	0.000213563
k__Bacteria; p__Firmicutes; c__Clostridia; o__Clostridiales; f__Ruminococcaceae; g__; s__	Bacteria; __Firmicutes; __Clostridia; __Clostridiales; __Ruminococcaceae; __Ruminococcaceae_NK4A214_group; __uncultured_bacterium	379762		ns	ns	ns	ns	153	114	541	160	241	166	231	155	0.000240857	0.000478346	0.000372235
k__Bacteria; p__Firmicutes; c__Clostridia; o__Clostridiales; f__Ruminococcaceae; g__; s__	Bacteria; __Firmicutes; __Clostridia; __Clostridiales; __Ruminococcaceae; __Anaerotruncus; __uncultured_bacterium	382998		ns	ns	ns	ns	50	16	26	66	28	65	47	56	0.000109194	7.29e-05	9.41e-05
k__Bacteria; p__Firmicutes; c__Clostridia; o__Clostridiales; f__Ruminococcaceae; g__Ruminococcus; s__	Bacteria; __Firmicutes; __Clostridia; __Clostridiales; __Ruminococcaceae; __[Eubacterium]_coprostanoligenes_group; __uncultured_bacterium	392918		ns	ns	ns	ns	4529	8100	339	1068	5494	1116	3831	50	0.00345344	0.00729725	0.00457845
k__Bacteria; p__Firmicutes; c__Clostridia; o__Clostridiales; f__Ruminococcaceae; g__; s__	Bacteria; __Firmicutes; __Clostridia; __Clostridiales; __Ruminococcaceae; __Anaerotruncus; __uncultured_bacterium	393504		ns	ns	ns	ns	263	169	229	256	181	261	218	97	0.0003498	0.000453989	0.000361699
k__Bacteria; p__Firmicutes; c__Clostridia; o__Clostridiales; f__Ruminococcaceae; g__; s__	Bacteria; __Firmicutes; __Clostridia; __Clostridiales; __Ruminococcaceae; __Anaerotruncus; __uncultured_bacterium	394980		ns	ns	ns	ns	51	16	18	13	34	35	28	2	4.3664e-05	5.32e-05	4.82e-05
k__Bacteria; p__Firmicutes; c__Clostridia; o__Clostridiales; f__Ruminococcaceae; g__; s__	Bacteria; __Firmicutes; __Clostridia; __Clostridiales; __Ruminococcaceae; __Ruminiclostridium; __uncultured_bacterium	397444		ns	ns	ns	ns	16	23	45	31	21	0	59	46	1.33168e-05	5.53e-05	5.52e-05
k__Bacteria; p__Firmicutes; c__Clostridia; o__Clostridiales; f__Ruminococcaceae	Bacteria; __Firmicutes; __Clostridia; __Clostridiales; __Ruminococcaceae; __[Eubacterium]_coprostanoligenes_group; __uncultured_bacterium	434981		ns	ns	ns	ns	266	0	0	59	188	351	194	0	0.000117984	0.000182049	0.000373022
k__Bacteria; p__Firmicutes; c__Clostridia; o__Clostridiales; f__Ruminococcaceae; g__; s__	Bacteria; __Firmicutes; __Clostridia; __Clostridiales; __Ruminococcaceae; __Ruminococcaceae_UCG-009; __uncultured_bacterium	446691		ns	ns	ns	ns	289	332	475	460	323	143	312	261	0.000260349	0.000748006	0.000487831
k__Bacteria; p__Firmicutes; c__Clostridia; o__Clostridiales; f__Ruminococcaceae; g__Ruminococcus; s__	Bacteria; __Firmicutes; __Clostridia; __Clostridiales; __Ruminococcaceae; __Ruminococcaceae_UCG-010; __uncultured_bacterium	450576		ns	ns	ns	ns	20	14	43	56	27	13	50	17	0.000181043	7.08e-05	6.25e-05
k__Bacteria; p__Firmicutes; c__Clostridia; o__Clostridiales; f__Ruminococcaceae; g__; s__	Bacteria; __Firmicutes; __Clostridia; __Clostridiales; __Ruminococcaceae; __Ruminiclostridium; __uncultured_bacterium	454052		ns	ns	ns	ns	48	82	307	127	74	24	97	146	4.32196e-05	0.000267127	0.000162244
k__Bacteria; p__Firmicutes; c__Clostridia; o__Clostridiales; f__Ruminococcaceae; g__Ruminococcus; s__	Bacteria; __Firmicutes; __Clostridia; __Clostridiales; __Ruminococcaceae; __uncultured; __uncultured_bacterium	457372		ns	ns	ns	ns	13	22	52	0	0	0	5	30	6.17215e-06	4.59e-05	1.69e-05
k__Bacteria; p__Firmicutes; c__Clostridia; o__Clostridiales; f__Ruminococcaceae	Bacteria; __Firmicutes; __Clostridia; __Clostridiales; __Ruminococcaceae; __Ruminococcaceae_UCG-010; __uncultured_bacterium	463116		ns	ns	ns	ns	130	95	161	174	116	59	100	142	0.000129629	0.000274444	0.000192666
k__Bacteria; p__Firmicutes; c__Clostridia; o__Clostridiales; f__Ruminococcaceae	Bacteria; __Firmicutes; __Clostridia; __Clostridiales; __Ruminococcaceae; __Ruminococcaceae_UCG-005; __uncultured_bacterium	468255		ns	ns	ns	ns	2	5	54	48	18	0	12	3	1.11064e-06	4.96e-05	1.24e-05
k__Bacteria; p__Firmicutes; c__Clostridia; o__Clostridiales; f__Ruminococcaceae	Bacteria; __Firmicutes; __Clostridia; __Clostridiales; __Ruminococcaceae; __Ruminococcus_1; __uncultured_bacterium	827794		ns	ns	ns	ns	1004	1712	1671	1341	1922	1118	2535	1992	0.00581602	0.00288763	0.00369347
k__Bacteria; p__Firmicutes; c__Clostridia; o__Clostridiales; f__Ruminococcaceae; g__Ruminococcus; s__	Bacteria; __Firmicutes; __Clostridia; __Clostridiales; __Ruminococcaceae; __Ruminococcaceae_NK4A214_group; __uncultured_bacterium	830793		ns	ns	ns	ns	57	53	35	39	35	34	81	35	0.00011827	9.19e-05	0.000106196
k__Bacteria; p__Firmicutes; c__Clostridia; o__Clostridiales; f__Ruminococcaceae; g__; s__	Bacteria; __Firmicutes; __Clostridia; __Clostridiales; __Ruminococcaceae; __Ruminiclostridium; __uncultured_bacterium	832474		ns	ns	ns	ns	9	6	185	7	10	13	35	19	2.00124e-05	9.92e-05	3.39e-05
k__Bacteria; p__Firmicutes; c__Clostridia; o__Clostridiales; f__Ruminococcaceae; g__; s__	Bacteria; __Firmicutes; __Clostridia; __Clostridiales; __Ruminococcaceae; __[Eubacterium]_coprostanoligenes_group; __uncultured_bacterium	1108883		ns	ns	ns	ns	5	23	1962	0	20	0	4	267	0.000767756	0.000912884	0.000141135
k__Bacteria; p__Firmicutes; c__Clostridia; o__Clostridiales; f__Ruminococcaceae	Bacteria; __Firmicutes; __Clostridia; __Clostridiales; __Ruminococcaceae; __Anaerotruncus; __uncultured_bacterium	1110163		ns	ns	ns	ns	22	7	5	32	42	10	16	0	1.05537e-05	3.22e-05	3.04e-05
k__Bacteria; p__Firmicutes; c__Clostridia; o__Clostridiales; f__Ruminococcaceae	Bacteria; __Firmicutes; __Clostridia; __Clostridiales; __Ruminococcaceae; __Ruminiclostridium; __uncultured_bacterium	1110253		ns	ns	-5.96347	0.00128271	38	37	943	21	0	0	3	97	0.000550705	0.000524512	5.4e-05
k__Bacteria; p__Firmicutes; c__Clostridia; o__Clostridiales; f__Ruminococcaceae; g__; s__	Bacteria; __Firmicutes; __Clostridia; __Clostridiales; __Ruminococcaceae; __Ruminococcaceae_UCG-010; __uncultured_bacterium	1111350		ns	ns	ns	ns	64	83	65	46	2	20	42	44	0.000262471	0.000128247	5.11e-05
k__Bacteria; p__Firmicutes; c__Clostridia; o__Clostridiales; f__Ruminococcaceae	Bacteria; __Firmicutes; __Clostridia; __Clostridiales; __Ruminococcaceae; __Ruminococcaceae_UCG-005; __uncultured_bacterium	1111414		ns	ns	ns	ns	0	0	13	297	4149	699	5918	3676	0.00040855	0.000160574	0.00622972
k__Bacteria; p__Firmicutes; c__Clostridia; o__Clostridiales; f__Ruminococcaceae	Bacteria; __Firmicutes; __Clostridia; __Clostridiales; __Ruminococcaceae; __[Eubacterium]_coprostanoligenes_group; __uncultured_bacterium	1111489		ns	ns	ns	ns	4429	4	2007	7621	2159	4420	1165	796	0.00204923	0.00698033	0.00398373
k__Bacteria; p__Firmicutes; c__Clostridia; o__Clostridiales; f__Ruminococcaceae; g__; s__	Bacteria; __Firmicutes; __Clostridia; __Clostridiales; __Ruminococcaceae; __Ruminococcus_1; __uncultured_bacterium	1111580		ns	ns	ns	ns	165	228	174	113	95	0	897	4	0.00949632	0.000319556	0.000482348
k__Bacteria; p__Firmicutes; c__Clostridia; o__Clostridiales; f__Ruminococcaceae; g__Ruminococcus; s__	Bacteria; __Firmicutes; __Clostridia; __Clostridiales; __Ruminococcaceae; __Ruminococcaceae_UCG-013; __uncultured_bacterium	1112614		ns	ns	ns	ns	19	0	15	76	12	2	13	76	6.94503e-05	4.81e-05	5.5e-05
k__Bacteria; p__Firmicutes; c__Clostridia; o__Clostridiales; f__Ruminococcaceae; g__; s__	Bacteria; __Firmicutes; __Clostridia; __Clostridiales; __Ruminococcaceae; __Ruminococcaceae_UCG-005; __uncultured_prokaryote	1123492		ns	ns	-24.1437	5.63522e-11	546	266	4	271	43	3	299	0	0.000435541	0.000534744	0.000356908
k__Bacteria; p__Firmicutes; c__Clostridia; o__Clostridiales; f__Ruminococcaceae	Bacteria; __Firmicutes; __Clostridia; __Clostridiales; __Ruminococcaceae; __uncultured; __uncultured_bacterium	2901242		ns	ns	ns	ns	20	18	9	3	19	3	18	18	8.27068e-06	2.55e-05	3.04e-05
k__Bacteria; p__Firmicutes; c__Clostridia; o__Clostridiales; f__Ruminococcaceae; g__; s__	Bacteria; __Firmicutes; __Clostridia; __Clostridiales; __Ruminococcaceae; __Ruminococcaceae_UCG-005; __uncultured_bacterium	3266246		ns	ns	ns	ns	2	73	34	25	0	0	0	33	2.46764e-05	6.21e-05	1.46e-05
k__Bacteria; p__Firmicutes; c__Clostridia; o__Clostridiales; f__Ruminococcaceae	Bacteria; __Firmicutes; __Clostridia; __Clostridiales; __Ruminococcaceae; __Ruminiclostridium; __uncultured_bacterium	3468946		ns	ns	ns	ns	531	18	126	69	308	0	16	127	0.000125276	0.000386576	0.000222362
k__Bacteria; p__Firmicutes; c__Clostridia; o__Clostridiales; f__Ruminococcaceae	Bacteria; __Firmicutes; __Clostridia; __Clostridiales; __Ruminococcaceae; __Ruminococcaceae_NK4A214_group; __uncultured_bacterium	4299396		ns	ns	ns	ns	488	0	5700	3894	1855	557	2739	1273	0.00283325	0.00480468	0.00306091
k__Bacteria; p__Firmicutes; c__Clostridia; o__Clostridiales; f__Ruminococcaceae; g__Ruminococcus; s__	Bacteria; __Firmicutes; __Clostridia; __Clostridiales; __Ruminococcaceae; __Ruminiclostridium; __uncultured_bacterium	4337038		ns	ns	ns	ns	40	23	38	79	52	85	61	15	8.72204e-05	8.79e-05	0.000103576
k__Bacteria; p__Firmicutes; c__Clostridia; o__Clostridiales; f__Ruminococcaceae	Bacteria; __Firmicutes; __Clostridia; __Clostridiales; __Ruminococcaceae; __uncultured; __uncultured_bacterium	4338227		ns	ns	ns	ns	388	162	450	93	240	86	369	60	0.00111482	0.000559322	0.000340436
k__Bacteria; p__Firmicutes; c__Clostridia; o__Clostridiales; f__Ruminococcaceae; g__; s__	Bacteria; __Firmicutes; __Clostridia; __Clostridiales; __Ruminococcaceae; __Ruminococcaceae_UCG-010; __uncultured_bacterium	4370257		ns	ns	ns	ns	280	195	0	0	164	157	19	0	0.00033509	0.000248579	0.000158526
k__Bacteria; p__Firmicutes; c__Clostridia; o__Clostridiales; f__Ruminococcaceae; g__; s__	Bacteria; __Firmicutes; __Clostridia; __Clostridiales; __Ruminococcaceae; __Ruminococcaceae_UCG-005; __uncultured_bacterium	4387771		ns	ns	ns	ns	33	102	196	157	81	10	113	127	1.0617e-06	0.00022026	0.000162158
k__Bacteria; p__Firmicutes; c__Clostridia; o__Clostridiales; f__Ruminococcaceae; g__; s__	Bacteria; __Firmicutes; __Clostridia; __Clostridiales; __Ruminococcaceae; __Ruminiclostridium; __uncultured_bacterium	4430501		ns	ns	ns	ns	38	16	146	64	61	5	53	56	7.34233e-05	0.000124414	7.92e-05
k__Bacteria; p__Firmicutes; c__Clostridia; o__Clostridiales; f__Ruminococcaceae; g__; s__	Bacteria; __Firmicutes; __Clostridia; __Clostridiales; __Ruminococcaceae; __Butyricicoccus; __uncultured_bacterium	4433499		ns	ns	-4.0295	0.0461455	64	5	102	65	143	17	120	32	5.52701e-05	0.000115207	0.000182427
k__Bacteria; p__Firmicutes; c__Clostridia; o__Clostridiales; f__Ruminococcaceae; g__; s__	Bacteria; __Firmicutes; __Clostridia; __Clostridiales; __Ruminococcaceae; __Ruminiclostridium; __uncultured_bacterium	4470789		ns	ns	ns	ns	42	84	145	288	100	88	93	198	9.04734e-05	0.000247746	0.000217409
k__Bacteria; p__Firmicutes; c__Clostridia; o__Clostridiales; f__Ruminococcaceae; g__; s__	Bacteria; __Firmicutes; __Clostridia; __Clostridiales; __Ruminococcaceae; __Ruminococcaceae_UCG-005; __uncultured_rumen_bacterium	4477063		ns	ns	ns	ns	448	248	285	378	575	55	141	141	0.000301351	0.000633562	0.000398509
k__Bacteria; p__Firmicutes; c__Clostridia; o__Clostridiales; f__Ruminococcaceae; g__; s__	Bacteria; __Firmicutes; __Clostridia; __Clostridiales; __Ruminococcaceae; __Ruminococcaceae_NK4A214_group; __uncultured_rumen_bacterium	4483394		ns	ns	ns	ns	396	76	0	0	0	0	0	0	5.64891e-05	0.000260154	4.1e-05
k__Bacteria; p__Firmicutes; c__Clostridia; o__Clostridiales; f__Ruminococcaceae; g__; s__	Bacteria; __Firmicutes; __Clostridia; __Clostridiales; __Ruminococcaceae; __Ruminococcaceae_UCG-005; __uncultured_bacterium	deblur_407200		ns	ns	ns	ns	26	19	66	42	17	4	14	54	2.44401e-05	7.28e-05	4.13e-05
k__Bacteria; p__Firmicutes; c__Clostridia; o__Clostridiales; f__Ruminococcaceae; g__; s__	Bacteria; __Firmicutes; __Clostridia; __Clostridiales; __Ruminococcaceae; __Ruminococcaceae_UCG-005; __uncultured_bacterium	deblur_418458		ns	ns	-23.4566	1.77292e-10	317	2641	7	0	419	1789	0	0	0.000277053	0.00160085	0.00114721
k__Bacteria; p__Firmicutes; c__Clostridia; o__Clostridiales; f__Ruminococcaceae; g__; s__	Bacteria; __Firmicutes; __Clostridia; __Clostridiales; __Ruminococcaceae; __Ruminococcaceae_UCG-005; __uncultured_bacterium	deblur_418626		ns	ns	ns	ns	75	68	70	93	129	0	54	10	6.19055e-06	0.00013744	8.36e-05
k__Bacteria; p__Firmicutes; c__Clostridia; o__Clostridiales; f__Ruminococcaceae; g__; s__	Bacteria; __Firmicutes; __Clostridia; __Clostridiales; __Ruminococcaceae; __Ruminococcaceae_UCG-005; __uncultured_bacterium	deblur_427820		ns	ns	ns	ns	9579	6279	0	0	5907	3522	899	0	0.00707958	0.00827656	0.00548201
k__Bacteria; p__Firmicutes; c__Clostridia; o__Clostridiales; f__Ruminococcaceae; g__; s__	Bacteria; __Firmicutes; __Clostridia; __Clostridiales; __Ruminococcaceae; __Ruminococcaceae_UCG-010; __uncultured_bacterium	deblur_428115		ns	ns	ns	ns	87	11	0	0	338	416	10	6	9.63539e-05	5.16e-05	0.000422647
k__Bacteria; p__Firmicutes; c__Clostridia; o__Clostridiales; f__Ruminococcaceae; g__; s__	Bacteria; __Firmicutes; __Clostridia; __Clostridiales; __Ruminococcaceae; __[Eubacterium]_coprostanoligenes_group; __uncultured_bacterium	deblur_435122		ns	ns	ns	ns	784	575	213	114	42	0	26	357	6.75285e-05	0.000815237	0.000204854
k__Bacteria; p__Firmicutes; c__Clostridia; o__Clostridiales; f__Ruminococcaceae; g__; s__	Bacteria; __Firmicutes; __Clostridia; __Clostridiales; __Ruminococcaceae; __Ruminococcaceae_UCG-005; __uncultured_bacterium	deblur_435415		ns	ns	ns	ns	2986	3164	2739	2243	182	214	1747	391	0.0127968	0.0054339	0.00137956
k__Bacteria; p__Firmicutes; c__Clostridia; o__Clostridiales; f__Ruminococcaceae; g__; s__	Bacteria; __Firmicutes; __Clostridia; __Clostridiales; __Ruminococcaceae; __[Eubacterium]_coprostanoligenes_group; __uncultured_bacterium	deblur_435470		ns	ns	ns	ns	130	2	282	388	305	269	108	26	0.000131988	0.00038737	0.00032726
k__Bacteria; p__Firmicutes; c__Clostridia; o__Clostridiales; f__Ruminococcaceae; g__; s__	Bacteria; __Firmicutes; __Clostridia; __Clostridiales; __Ruminococcaceae; __Ruminococcaceae_UCG-009; __uncultured_bacterium	deblur_435505		ns	ns	ns	ns	1024	864	644	1231	1053	895	810	424	0.000629586	0.00186771	0.00149032
k__Bacteria; p__Firmicutes; c__Clostridia; o__Clostridiales; f__Ruminococcaceae; g__; s__	Bacteria; __Firmicutes; __Clostridia; __Clostridiales; __Ruminococcaceae; __Ruminococcaceae_UCG-010; __uncultured_bacterium	deblur_435598		ns	ns	ns	ns	10	9	31	29	71	76	45	2	5.41263e-05	4.12e-05	0.000116209
k__Bacteria; p__Firmicutes; c__Clostridia; o__Clostridiales; f__Ruminococcaceae; g__; s__	Bacteria; __Firmicutes; __Clostridia; __Clostridiales; __Ruminococcaceae; __Ruminococcaceae_UCG-010; __uncultured_bacterium	deblur_435612		ns	ns	ns	ns	13	24	12	9	60	15	23	5	4.39139e-05	2.95e-05	4.78e-05
k__Bacteria; p__Firmicutes; c__Clostridia; o__Clostridiales; f__Ruminococcaceae; g__; s__	#N/A	deblur_362500		ns	ns	ns	ns	60	115	0	0	21	45	0	0	0	9.4e-05	3.08e-05
k__Bacteria; p__Firmicutes; c__Clostridia; o__Clostridiales; f__Ruminococcaceae; g__; s__	Bacteria; __Firmicutes; __Clostridia; __Clostridiales; __Ruminococcaceae; __Butyricicoccus; __uncultured_bacterium	deblur_427672		ns	ns	ns	ns	589	975	21	0	30	165	121	548	0.000255381	0.000833798	0.000449392
k__Bacteria; p__Firmicutes; c__Clostridia; o__Clostridiales; f__Ruminococcaceae; g__; s__	Bacteria; __Firmicutes; __Clostridia; __Clostridiales; __Ruminococcaceae; __Ruminiclostridium; __uncultured_bacterium	deblur_406929		ns	ns	ns	ns	55	24	294	54	10	5	41	11	4.48479e-05	0.000207669	3.03e-05
k__Bacteria; p__Firmicutes; c__Clostridia; o__Clostridiales; f__Ruminococcaceae; g__; s__	Bacteria; __Firmicutes; __Clostridia; __Clostridiales; __Ruminococcaceae; __Ruminiclostridium; __uncultured_bacterium	deblur_428303		ns	ns	ns	ns	3	5	192	133	31	0	24	45	8.2383e-06	0.000149226	4.37e-05
k__Bacteria; p__Firmicutes; c__Clostridia; o__Clostridiales; f__Ruminococcaceae; g__; s__	Bacteria; __Firmicutes; __Clostridia; __Clostridiales; __Ruminococcaceae; __Oscillibacter; __uncultured_bacterium	deblur_434659		ns	ns	ns	ns	1039	364	757	812	1072	487	632	219	0.00023872	0.00146863	0.00121769
k__Bacteria; p__Firmicutes; c__Clostridia; o__Clostridiales; f__Ruminococcaceae; g__; s__	Bacteria; __Firmicutes; __Clostridia; __Clostridiales; __Ruminococcaceae; __Oscillibacter; __uncultured_bacterium	deblur_434847		ns	ns	ns	ns	13	19	36	38	19	28	26	9	0.000199825	5.5e-05	4.39e-05
k__Bacteria; p__Firmicutes; c__Clostridia; o__Clostridiales; f__Ruminococcaceae; g__; s__	Bacteria; __Firmicutes; __Clostridia; __Clostridiales; __Ruminococcaceae; __Ruminococcaceae_UCG-002; __uncultured_bacterium	deblur_434871		ns	ns	ns	ns	120	6	0	2	114	40	5	28	9.04324e-05	6.82e-05	0.000136125
k__Bacteria; p__Firmicutes; c__Clostridia; o__Clostridiales; f__Ruminococcaceae; g__; s__	Bacteria; __Firmicutes; __Clostridia; __Clostridiales; __Ruminococcaceae; __Oscillibacter; __uncultured_bacterium	deblur_435075		ns	ns	ns	ns	24	28	7	15	42	15	0	2	1.30415e-05	3.67e-05	3.32e-05
k__Bacteria; p__Firmicutes; c__Clostridia; o__Clostridiales; f__Ruminococcaceae; g__; s__	Bacteria; __Firmicutes; __Clostridia; __Clostridiales; __Ruminococcaceae	deblur_435343		ns	ns	ns	ns	143	0	13	93	413	289	7	17	0.000161263	0.000126577	0.000449299
k__Bacteria; p__Firmicutes; c__Clostridia; o__Clostridiales; f__Ruminococcaceae; g__; s__	Bacteria; __Firmicutes; __Clostridia; __Clostridiales; __Ruminococcaceae; __Oscillibacter; __uncultured_bacterium	deblur_435562		ns	ns	ns	ns	41	53	71	65	49	68	91	48	0.00013522	0.000111526	0.000123624
k__Bacteria; p__Firmicutes; c__Clostridia; o__Clostridiales; f__Ruminococcaceae; g__; s__	Bacteria; __Firmicutes; __Clostridia; __Clostridiales; __Ruminococcaceae; __Oscillospira	deblur_435591		ns	ns	ns	ns	19	23	54	83	53	9	48	83	0.000103238	8.5e-05	9.26e-05
k__Bacteria; p__Firmicutes; c__Clostridia; o__Clostridiales; f__Ruminococcaceae; g__; s__	Bacteria; __Firmicutes; __Clostridia; __Clostridiales; __Ruminococcaceae; __uncultured; __uncultured_bacterium	deblur_418155		-24.6375	2.02688e-11	ns	ns	717	283	0	0	49	7	0	0	0	0.000539399	2.86e-05
k__Bacteria; p__Firmicutes; c__Clostridia; o__Clostridiales; f__Ruminococcaceae; g__; s__	Bacteria; __Firmicutes; __Clostridia; __Clostridiales; __Ruminococcaceae; __Ruminiclostridium_9; __uncultured_bacterium	113111		ns	ns	ns	ns	145	116	98	72	71	79	110	67	5.6383e-05	0.000224697	0.00016677
k__Bacteria; p__Firmicutes; c__Clostridia; o__Clostridiales; f__Ruminococcaceae; g__; s__	Bacteria; __Firmicutes; __Clostridia; __Clostridiales; __Ruminococcaceae; __Ruminococcaceae_UCG-003; __uncultured_bacterium	166758		ns	ns	ns	ns	5738	4089	7700	5820	6460	2729	7548	5794	0.0115771	0.0111326	0.0108596
k__Bacteria; p__Firmicutes; c__Clostridia; o__Clostridiales; f__Ruminococcaceae; g__; s__	Bacteria; __Firmicutes; __Clostridia; __Clostridiales; __Ruminococcaceae; __uncultured; __uncultured_bacterium	171499		ns	ns	ns	ns	11	0	27	43	57	60	225	226	2.49661e-05	3.78e-05	0.000273931
k__Bacteria; p__Firmicutes; c__Clostridia; o__Clostridiales; f__Ruminococcaceae; g__; s__	Bacteria; __Firmicutes; __Clostridia; __Clostridiales; __Ruminococcaceae; __Ruminiclostridium_9; __uncultured_bacterium	175377		ns	ns	ns	ns	70	13	9	28	121	36	37	0	5.01693e-05	6.13e-05	9.93e-05
k__Bacteria; p__Firmicutes; c__Clostridia; o__Clostridiales; f__Ruminococcaceae; g__; s__	Bacteria; __Firmicutes; __Clostridia; __Clostridiales; __Ruminococcaceae; __Oscillibacter; __uncultured_bacterium	176118		ns	ns	ns	ns	293	582	1006	543	80	292	1499	1035	0.000533279	0.00117868	0.00150295
k__Bacteria; p__Firmicutes; c__Clostridia; o__Clostridiales; f__Ruminococcaceae; g__; s__	Bacteria; __Firmicutes; __Clostridia; __Clostridiales; __Ruminococcaceae; __Ruminiclostridium_9; __uncultured_bacterium	182033		ns	ns	ns	ns	134	214	414	193	189	165	312	139	0.000350602	0.000482382	0.000381951
k__Bacteria; p__Firmicutes; c__Clostridia; o__Clostridiales; f__Ruminococcaceae; g__; s__	Bacteria; __Firmicutes; __Clostridia; __Clostridiales; __Ruminococcaceae; __Ruminiclostridium_9; __uncultured_bacterium	191445		ns	ns	ns	ns	44	72	118	96	58	90	116	119	0.000177186	0.00016057	0.000182479
k__Bacteria; p__Firmicutes; c__Clostridia; o__Clostridiales; f__Ruminococcaceae; g__; s__	Bacteria; __Firmicutes; __Clostridia; __Clostridiales; __Ruminococcaceae	262024		ns	ns	ns	ns	36	37	64	56	61	25	32	38	6.89007e-05	9.18e-05	6.92e-05
k__Bacteria; p__Firmicutes; c__Clostridia; o__Clostridiales; f__Ruminococcaceae; g__; s__	Bacteria; __Firmicutes; __Clostridia; __Clostridiales; __Ruminococcaceae; __Ruminiclostridium_9; __uncultured_bacterium	265483		ns	ns	ns	ns	185	262	517	606	552	271	690	1325	0.000301155	0.000758142	0.00131207
k__Bacteria; p__Firmicutes; c__Clostridia; o__Clostridiales; f__Ruminococcaceae; g__; s__	Bacteria; __Firmicutes; __Clostridia; __Clostridiales; __Ruminococcaceae; __Oscillibacter; __uncultured_bacterium	277672		ns	ns	ns	ns	543	274	667	562	263	685	542	454	0.000540114	0.00102988	0.00105502
k__Bacteria; p__Firmicutes; c__Clostridia; o__Clostridiales; f__Ruminococcaceae; g__; s__	Bacteria; __Firmicutes; __Clostridia; __Clostridiales; __Ruminococcaceae; __uncultured; __uncultured_bacterium	278667		ns	ns	ns	ns	800	621	450	909	1074	416	534	490	0.00072841	0.00133868	0.00117813
k__Bacteria; p__Firmicutes; c__Clostridia; o__Clostridiales; f__Ruminococcaceae; g__; s__	Bacteria; __Firmicutes; __Clostridia; __Clostridiales; __Ruminococcaceae; __Ruminiclostridium_9; __uncultured_bacterium	373923		ns	ns	ns	ns	32	21	13	5	21	11	4	8	7.2766e-06	3.65e-05	2.23e-05
k__Bacteria; p__Firmicutes; c__Clostridia; o__Clostridiales; f__Ruminococcaceae; g__; s__	Bacteria; __Firmicutes; __Clostridia; __Clostridiales; __Ruminococcaceae; __Ruminiclostridium_9; __uncultured_bacterium	386222		ns	ns	ns	ns	42	6	71	0	29	153	27	7	4.63881e-05	6.18e-05	0.000106263
k__Bacteria; p__Firmicutes; c__Clostridia; o__Clostridiales; f__Ruminococcaceae; g__; s__	Bacteria; __Firmicutes; __Clostridia; __Clostridiales; __Ruminococcaceae; __Oscillibacter; __uncultured_bacterium	390497		ns	ns	ns	ns	9	9	13	4	3	133	0	4	1.07167e-05	1.72e-05	8.39e-05
k__Bacteria; p__Firmicutes; c__Clostridia; o__Clostridiales; f__Ruminococcaceae; g__; s__	Bacteria; __Firmicutes; __Clostridia; __Clostridiales; __Ruminococcaceae; __Ruminiclostridium_9; __uncultured_bacterium	446135		ns	ns	ns	ns	33	62	80	77	121	151	112	165	6.97036e-05	0.000121475	0.000271617
k__Bacteria; p__Firmicutes; c__Clostridia; o__Clostridiales; f__Ruminococcaceae; g__; s__	Bacteria; __Firmicutes; __Clostridia; __Clostridiales; __Ruminococcaceae; __uncultured; __uncultured_bacterium	452014		ns	ns	ns	ns	7	0	16	5	0	46	10	60	0.000797873	1.49e-05	7.55e-05
k__Bacteria; p__Firmicutes; c__Clostridia; o__Clostridiales; f__Ruminococcaceae; g__; s__	Bacteria; __Firmicutes; __Clostridia; __Clostridiales; __Ruminococcaceae; __uncultured; __uncultured_bacterium	452072		ns	ns	ns	ns	594	529	1633	2710	1191	2778	1907	2367	0.00504932	0.00255723	0.00417752
k__Bacteria; p__Firmicutes; c__Clostridia; o__Clostridiales; f__Ruminococcaceae; g__; s__	Bacteria; __Firmicutes; __Clostridia; __Clostridiales; __Ruminococcaceae; __uncultured; __uncultured_bacterium	454252		ns	ns	ns	ns	0	0	11	38	0	0	30	57	6.0993e-05	1.98e-05	5.76e-05
k__Bacteria; p__Firmicutes; c__Clostridia; o__Clostridiales; f__Ruminococcaceae; g__; s__	Bacteria; __Firmicutes; __Clostridia; __Clostridiales; __Ruminococcaceae; __uncultured; __uncultured_bacterium	734718		ns	ns	ns	ns	24	0	156	11	0	0	66	161	0.00015107	9.62e-05	0.000106893
k__Bacteria; p__Firmicutes; c__Clostridia; o__Clostridiales; f__Ruminococcaceae; g__; s__	Bacteria; __Firmicutes; __Clostridia; __Clostridiales; __Ruminococcaceae; __Oscillibacter; __uncultured_bacterium	1112457		ns	ns	ns	ns	322	135	78	249	538	93	205	1384	0.000740997	0.000387491	0.00102621
k__Bacteria; p__Firmicutes; c__Clostridia; o__Clostridiales; f__Ruminococcaceae; g__; s__	Bacteria; __Firmicutes; __Clostridia; __Clostridiales; __Ruminococcaceae; __Ruminiclostridium_9; __uncultured_bacterium	1112566		ns	ns	ns	ns	443	544	273	263	455	380	292	360	0.000359397	0.000774217	0.000732671
k__Bacteria; p__Firmicutes; c__Clostridia; o__Clostridiales; f__Ruminococcaceae; g__; s__	Bacteria; __Firmicutes; __Clostridia; __Clostridiales; __Ruminococcaceae; __uncultured; __uncultured_bacterium	1112762		ns	ns	ns	ns	135	54	89	1542	600	225	386	872	4.51796e-05	0.000689956	0.000900321
k__Bacteria; p__Firmicutes; c__Clostridia; o__Clostridiales; f__Ruminococcaceae; g__; s__	Bacteria; __Firmicutes; __Clostridia; __Clostridiales; __Ruminococcaceae; __Ruminiclostridium_9; __uncultured_bacterium	1737536		ns	ns	ns	ns	401	306	657	735	746	362	614	1717	0.000680478	0.00102545	0.00164326
k__Bacteria; p__Firmicutes; c__Clostridia; o__Clostridiales; f__Ruminococcaceae; g__; s__	Bacteria; __Firmicutes; __Clostridia; __Clostridiales; __Ruminococcaceae; __uncultured; __uncultured_bacterium	3454926		ns	ns	ns	ns	86	85	96	36	73	160	95	69	0.000213421	0.000156535	0.000182937
k__Bacteria; p__Firmicutes; c__Clostridia; o__Clostridiales; f__Ruminococcaceae; g__; s__	Bacteria; __Firmicutes; __Clostridia; __Clostridiales; __Ruminococcaceae; __uncultured; __uncultured_bacterium	4296218		ns	ns	ns	ns	569	295	238	463	1430	436	502	761	0.000929795	0.000743575	0.00158655
k__Bacteria; p__Firmicutes; c__Clostridia; o__Clostridiales; f__Ruminococcaceae; g__; s__	Bacteria; __Firmicutes; __Clostridia; __Clostridiales; __Ruminococcaceae; __Ruminiclostridium_9; __uncultured_bacterium	4357308		ns	ns	ns	ns	268	253	582	488	368	418	454	941	0.000896591	0.000759825	0.00102069
k__Bacteria; p__Firmicutes; c__Clostridia; o__Clostridiales; f__Ruminococcaceae; g__; s__	Bacteria; __Firmicutes; __Clostridia; __Clostridiales; __Ruminococcaceae; __Ruminiclostridium_9; __uncultured_bacterium	4359828		ns	ns	ns	ns	137	337	290	313	271	115	98	338	8.14415e-05	0.000536289	0.000360793
k__Bacteria; p__Firmicutes; c__Clostridia; o__Clostridiales; f__Ruminococcaceae; g__; s__	Bacteria; __Firmicutes; __Clostridia; __Clostridiales; __Ruminococcaceae; __Ruminiclostridium_9; __uncultured_bacterium	4402047		ns	ns	ns	ns	227	249	179	229	175	152	248	189	0.000162266	0.000437221	0.000379109
k__Bacteria; p__Firmicutes; c__Clostridia; o__Clostridiales; f__Ruminococcaceae; g__; s__	Bacteria; __Firmicutes; __Clostridia; __Clostridiales; __Ruminococcaceae; __uncultured	4403349		ns	ns	ns	ns	100	46	48	94	39	275	1218	156	0.0016276	0.000140604	0.000884648
k__Bacteria; p__Firmicutes; c__Clostridia; o__Clostridiales; f__; g__; s__	Bacteria; __Firmicutes; __Clostridia; __Clostridiales; __Ruminococcaceae; __Ruminiclostridium_9; __uncultured_bacterium	4409571		ns	ns	ns	ns	470	617	1020	664	627	859	1111	329	0.00146226	0.00134791	0.00154346
k__Bacteria; p__Firmicutes; c__Clostridia; o__Clostridiales; f__Ruminococcaceae; g__; s__	Bacteria; __Firmicutes; __Clostridia; __Clostridiales; __Ruminococcaceae; __Ruminiclostridium_9; __uncultured_bacterium	4417541		ns	ns	ns	ns	147	192	745	354	137	187	677	276	0.00165453	0.000699694	0.000612281
k__Bacteria; p__Firmicutes; c__Clostridia; o__Clostridiales; f__; g__; s__	Bacteria; __Firmicutes; __Clostridia; __Clostridiales; __Ruminococcaceae; __uncultured	4432237		ns	ns	ns	ns	503	676	3079	1175	914	1063	1332	1514	0.00366065	0.00273213	0.00238371
k__Bacteria; p__Firmicutes; c__Clostridia; o__Clostridiales; f__Ruminococcaceae; g__; s__	Bacteria; __Firmicutes; __Clostridia; __Clostridiales; __Ruminococcaceae; __Ruminiclostridium_9; __uncultured_bacterium	4483913		ns	ns	ns	ns	173	189	108	70	737	77	98	119	0.000241248	0.000271053	0.000498789
k__Bacteria; p__Firmicutes; c__Clostridia; o__Clostridiales; f__Ruminococcaceae; g__; s__	Bacteria; __Firmicutes; __Clostridia; __Clostridiales; __Ruminococcaceae; __Oscillibacter; __uncultured_bacterium	deblur_385815		ns	ns	ns	ns	0	0	10	0	0	0	0	167	1.06596e-06	5.96e-06	7.28e-05
k__Bacteria; p__Firmicutes; c__Clostridia; o__Clostridiales; f__Ruminococcaceae; g__; s__	Bacteria; __Firmicutes; __Clostridia; __Clostridiales; __Ruminococcaceae; __Ruminiclostridium_9; __uncultured_bacterium	deblur_407522		ns	ns	ns	ns	4	30	0	48	8	46	48	0	3.67867e-05	3.5e-05	4.54e-05
k__Bacteria; p__Firmicutes; c__Clostridia; o__Clostridiales; f__Ruminococcaceae; g__; s__	Bacteria; __Firmicutes; __Clostridia; __Clostridiales; __Ruminococcaceae; __Oscillibacter; __uncultured_bacterium	deblur_407761		ns	ns	ns	ns	4	12	29	14	18	35	8	83	3.86533e-05	3.03e-05	7.26e-05
k__Bacteria; p__Firmicutes; c__Clostridia; o__Clostridiales; f__Ruminococcaceae; g__; s__	Bacteria; __Firmicutes; __Clostridia; __Clostridiales; __Ruminococcaceae; __Ruminiclostridium_9; __uncultured_bacterium	deblur_418325		ns	ns	ns	ns	26	39	4	7	205	36	24	43	1.30345e-05	4.03e-05	0.000141883
k__Bacteria; p__Firmicutes; c__Clostridia; o__Clostridiales; f__Ruminococcaceae; g__; s__	Bacteria; __Firmicutes; __Clostridia; __Clostridiales; __Ruminococcaceae; __Ruminiclostridium; __uncultured_bacterium	deblur_428015		ns	ns	ns	ns	112	63	123	156	339	5	81	303	8.61484e-05	0.000205942	0.000307466
k__Bacteria; p__Firmicutes; c__Clostridia; o__Clostridiales; f__Ruminococcaceae; g__; s__	Bacteria; __Firmicutes; __Clostridia; __Clostridiales; __Ruminococcaceae; __Ruminiclostridium; __uncultured_bacterium	deblur_428169		ns	ns	ns	ns	35	11	47	70	39	20	67	49	2.01152e-05	7.56e-05	8.4e-05
k__Bacteria; p__Firmicutes; c__Clostridia; o__Clostridiales; f__Ruminococcaceae; g__; s__	Bacteria; __Firmicutes; __Clostridia; __Clostridiales; __Ruminococcaceae; __Ruminiclostridium; __uncultured_bacterium	deblur_428191		ns	ns	ns	ns	23	3	106	17	51	31	24	17	5.65499e-05	7.38e-05	5.44e-05
k__Bacteria; p__Firmicutes; c__Clostridia; o__Clostridiales; f__Ruminococcaceae; g__; s__	Bacteria; __Firmicutes; __Clostridia; __Clostridiales; __Ruminococcaceae; __Ruminiclostridium_9; __uncultured_bacterium	deblur_434605		ns	ns	ns	ns	157	188	283	248	277	240	231	399	0.000141678	0.00042956	0.000571588
k__Bacteria; p__Firmicutes; c__Clostridia; o__Clostridiales; f__Ruminococcaceae; g__Oscillospira	Bacteria; __Firmicutes; __Clostridia; __Clostridiales; __Ruminococcaceae; __uncultured	deblur_434632		ns	ns	ns	ns	0	31	38	19	172	98	92	61	0.000166934	4.38e-05	0.0001736
k__Bacteria; p__Firmicutes; c__Clostridia; o__Clostridiales; f__Ruminococcaceae; g__Oscillospira	Bacteria; __Firmicutes; __Clostridia; __Clostridiales; __Ruminococcaceae; __Ruminiclostridium_9; __uncultured_bacterium	deblur_434662		ns	ns	ns	ns	33	75	371	23	0	76	131	3	0.000251261	0.000260053	0.00011457
k__Bacteria; p__Firmicutes; c__Clostridia; o__Clostridiales; f__Ruminococcaceae; g__Oscillospira	Bacteria; __Firmicutes; __Clostridia; __Clostridiales; __Ruminococcaceae; __Oscillibacter; __uncultured_bacterium	deblur_434778		ns	ns	ns	ns	63	4	32	85	9	37	45	18	9.12929e-05	8.49e-05	6.23e-05
k__Bacteria; p__Firmicutes; c__Clostridia; o__Clostridiales; f__Ruminococcaceae; g__Oscillospira	Bacteria; __Firmicutes; __Clostridia; __Clostridiales; __Ruminococcaceae; __uncultured; __uncultured_bacterium	deblur_434799		ns	ns	ns	ns	12	133	7	20	111	2	34	39	4.09652e-05	8.76e-05	8.52e-05
k__Bacteria; p__Firmicutes; c__Clostridia; o__Clostridiales; f__Ruminococcaceae; g__Oscillospira; s__	Bacteria; __Firmicutes; __Clostridia; __Clostridiales; __Ruminococcaceae; __Oscillibacter; __uncultured_bacterium	deblur_434821		ns	ns	ns	ns	26	51	267	85	50	100	218	190	3.90751e-05	0.000202544	0.000264929
k__Bacteria; p__Firmicutes; c__Clostridia; o__Clostridiales; f__Ruminococcaceae; g__Oscillospira; s__	Bacteria; __Firmicutes; __Clostridia; __Clostridiales; __Ruminococcaceae; __Ruminiclostridium; __uncultured_bacterium	deblur_434831		ns	ns	ns	ns	7	0	7	13	3	0	7	111	2.75319e-06	1.33e-05	5.96e-05
k__Bacteria; p__Firmicutes; c__Clostridia; o__Clostridiales; f__Ruminococcaceae; g__Oscillospira	Bacteria; __Firmicutes; __Clostridia; __Clostridiales; __Ruminococcaceae; __Ruminiclostridium_9; __uncultured_bacterium	deblur_434841		ns	ns	ns	ns	10	11	20	27	375	16	43	0	0.000157587	3.34e-05	0.000197002
k__Bacteria; p__Firmicutes; c__Clostridia; o__Clostridiales; f__Ruminococcaceae; g__Oscillospira; s__	Bacteria; __Firmicutes; __Clostridia; __Clostridiales; __Ruminococcaceae; __uncultured; __uncultured_bacterium	deblur_434928		ns	ns	ns	ns	20	31	11	16	19	0	10	2	0.000116728	3.72e-05	1.11e-05
k__Bacteria; p__Firmicutes; c__Clostridia; o__Clostridiales; f__Ruminococcaceae; g__Oscillospira; s__	Bacteria; __Firmicutes; __Clostridia; __Clostridiales; __Ruminococcaceae; __Intestinimonas	deblur_434951		ns	ns	ns	ns	9	11	35	23	3	0	72	39	7.94326e-05	3.78e-05	5.12e-05
k__Bacteria; p__Firmicutes; c__Clostridia; o__Clostridiales; f__Ruminococcaceae; g__Oscillospira; s__	Bacteria; __Firmicutes; __Clostridia; __Clostridiales; __Ruminococcaceae; __uncultured; __uncultured_bacterium	deblur_435371		ns	ns	ns	ns	599	1002	3262	1099	1147	801	346	1184	0.00168005	0.00301355	0.00163425
k__Bacteria; p__Firmicutes; c__Clostridia; o__Clostridiales; f__Ruminococcaceae; g__Oscillospira; s__	Bacteria; __Firmicutes; __Clostridia; __Clostridiales; __Ruminococcaceae; __uncultured	deblur_435384		ns	ns	ns	ns	194	62	111	135	95	109	62	129	0.000266516	0.000253496	0.000220475
k__Bacteria; p__Firmicutes; c__Clostridia; o__Clostridiales; f__Ruminococcaceae; g__Oscillospira; s__	Bacteria; __Firmicutes; __Clostridia; __Clostridiales; __Ruminococcaceae; __Oscillibacter; __uncultured_bacterium	deblur_435421		ns	ns	ns	ns	40	100	138	113	16	162	53	20	0.000361684	0.000192286	0.000171156
k__Bacteria; p__Firmicutes; c__Clostridia; o__Clostridiales; f__Ruminococcaceae; g__Oscillospira; s__	Bacteria; __Firmicutes; __Clostridia; __Clostridiales; __Ruminococcaceae; __Oscillibacter; __uncultured_bacterium	deblur_435437		ns	ns	ns	ns	21	68	472	152	0	22	15	290	0.00112938	0.000364586	0.000221878
k__Bacteria; p__Firmicutes; c__Clostridia; o__Clostridiales; f__Ruminococcaceae; g__Oscillospira; s__	Bacteria; __Firmicutes; __Clostridia; __Clostridiales; __Ruminococcaceae; __Oscillibacter; __uncultured_bacterium	deblur_435443		ns	ns	ns	ns	255	138	30	83	137	272	68	15	0.00111636	0.000264415	0.000241774
k__Bacteria; p__Firmicutes; c__Clostridia; o__Clostridiales; f__Ruminococcaceae; g__Oscillospira; s__	Bacteria; __Firmicutes; __Clostridia; __Clostridiales; __Ruminococcaceae; __Oscillibacter; __uncultured_bacterium	deblur_435484		ns	ns	ns	ns	27	51	252	236	81	107	129	224	0.000213176	0.000261344	0.000241014
k__Bacteria; p__Firmicutes; c__Clostridia; o__Clostridiales; f__Ruminococcaceae; g__Oscillospira; s__	Bacteria; __Firmicutes; __Clostridia; __Clostridiales; __Ruminococcaceae; __Ruminiclostridium_9; __uncultured_bacterium	deblur_435507		ns	ns	ns	ns	709	518	965	490	807	1056	373	630	0.00179575	0.00132274	0.00143819
k__Bacteria; p__Firmicutes; c__Clostridia; o__Clostridiales; f__Ruminococcaceae; g__Oscillospira; s__	Bacteria; __Firmicutes; __Clostridia; __Clostridiales; __Ruminococcaceae; __Ruminiclostridium_9; __uncultured_bacterium	deblur_435508		ns	ns	ns	ns	538	408	1169	912	785	812	732	1409	0.00065467	0.00146112	0.00179298
k__Bacteria; p__Firmicutes; c__Clostridia; o__Clostridiales; f__Ruminococcaceae; g__Oscillospira; s__	Bacteria; __Firmicutes; __Clostridia; __Clostridiales; __Ruminococcaceae; __Oscillibacter; __uncultured_bacterium	deblur_435539		ns	ns	ns	ns	134	81	80	63	62	278	93	38	0.000107985	0.000181175	0.000218454
k__Bacteria; p__Firmicutes; c__Clostridia; o__Clostridiales; f__Ruminococcaceae; g__Oscillospira; s__	Bacteria; __Firmicutes; __Clostridia; __Clostridiales; __Ruminococcaceae; __Oscillibacter; __uncultured_bacterium	deblur_435542		ns	ns	ns	ns	69	51	70	121	73	68	70	34	0.000546073	0.000149142	0.000124836
k__Bacteria; p__Firmicutes; c__Clostridia; o__Clostridiales; f__Ruminococcaceae; g__Oscillospira; s__	Bacteria; __Firmicutes; __Clostridia; __Clostridiales; __Ruminococcaceae; __Ruminiclostridium; __uncultured_bacterium	deblur_435602		ns	ns	ns	ns	93	101	122	58	206	41	76	666	0.000400793	0.000182032	0.000423196
k__Bacteria; p__Firmicutes; c__Clostridia; o__Clostridiales; f__Ruminococcaceae; g__Oscillospira; s__	Bacteria; __Firmicutes; __Clostridia; __Clostridiales; __Ruminococcaceae; __Ruminiclostridium; __uncultured_bacterium	deblur_435621		ns	ns	ns	ns	106	54	141	61	186	19	34	523	0.000444873	0.000179156	0.000321364
k__Bacteria; p__Firmicutes; c__Clostridia; o__Clostridiales; f__Ruminococcaceae; g__Oscillospira; s__	Bacteria; __Firmicutes; __Clostridia; __Clostridiales; __Ruminococcaceae; __Ruminococcus_1; __uncultured_bacterium	deblur_389486		11.081	0.0113234	ns	ns	0	0	0	2	0	0	4061	198	0	1.06e-06	0.00198707
k__Bacteria; p__Firmicutes; c__Clostridia; o__Clostridiales; f__Ruminococcaceae; g__Oscillospira; s__	Bacteria; __Firmicutes; __Clostridia; __Clostridiales; __Ruminococcaceae; __Ruminiclostridium_6; __uncultured_bacterium	deblur_389999		ns	ns	ns	ns	0	153	54	11	0	0	2	119	8.32274e-05	0.000101055	5.44e-05
k__Bacteria; p__Firmicutes; c__Clostridia; o__Clostridiales; f__Ruminococcaceae; g__Oscillospira; s__	Bacteria; __Firmicutes; __Clostridia; __Clostridiales; __Ruminococcaceae; __Ruminococcus_1; __uncultured_bacterium	deblur_418134		ns	ns	ns	ns	6144	2777	344	1046	2720	1147	0	0	0	0.00542955	0.00184588
k__Bacteria; p__Firmicutes; c__Clostridia; o__Clostridiales; f__Ruminococcaceae; g__Oscillospira; s__	Bacteria; __Firmicutes; __Clostridia; __Clostridiales; __Ruminococcaceae; __Ruminococcus_1; __uncultured_bacterium	deblur_435355		ns	ns	ns	ns	167	449	392	87	3522	1120	263	0	0.0026517	0.00054808	0.00212211
k__Bacteria; p__Firmicutes; c__Clostridia; o__Clostridiales; f__Ruminococcaceae; g__Oscillospira; s__	Bacteria; __Firmicutes; __Clostridia; __Clostridiales; __Ruminococcaceae; __Ruminococcus_1; __uncultured_bacterium	deblur_435411		ns	ns	ns	ns	118	121	320	1268	372	530	254	114	0.00222355	0.000740871	0.000649261
k__Bacteria; p__Firmicutes; c__Clostridia; o__Clostridiales; f__Ruminococcaceae; g__Oscillospira; s__	Bacteria; __Firmicutes; __Clostridia; __Clostridiales; __Ruminococcaceae; __Ruminiclostridium_6; __uncultured_bacterium	163232		ns	ns	ns	ns	2623	895	6781	10666	0	19	3675	3823	0.0176999	0.00993199	0.00366878
k__Bacteria; p__Firmicutes; c__Clostridia; o__Clostridiales; f__Ruminococcaceae; g__Oscillospira; s__	Bacteria; __Firmicutes; __Clostridia; __Clostridiales; __Ruminococcaceae; __Anaerotruncus; __uncultured_bacterium	187133		ns	ns	ns	ns	10	7	53	26	6	5	14	103	7.29817e-05	4.54e-05	6.21e-05
k__Bacteria; p__Firmicutes; c__Clostridia; o__Clostridiales; f__Ruminococcaceae; g__Oscillospira; s__	Bacteria; __Firmicutes; __Clostridia; __Clostridiales; __Ruminococcaceae; __Ruminiclostridium_5; __uncultured_bacterium	279431		ns	ns	ns	ns	88	23	93	135	21	57	57	109	4.89794e-05	0.000156793	0.000117284
k__Bacteria; p__Firmicutes; c__Clostridia; o__Clostridiales; f__Ruminococcaceae; g__Oscillospira; s__	Bacteria; __Firmicutes; __Clostridia; __Clostridiales; __Ruminococcaceae; __Ruminiclostridium_5; __uncultured_bacterium	324644		ns	ns	ns	ns	0	0	0	4	69	0	50	2	0	1.18e-06	4.95e-05
k__Bacteria; p__Firmicutes; c__Clostridia; o__Clostridiales; f__Ruminococcaceae; g__Oscillospira; s__	Bacteria; __Firmicutes; __Clostridia; __Clostridiales; __Ruminococcaceae; __Ruminiclostridium_6; __uncultured_bacterium	342764		ns	ns	ns	ns	15	47	115	56	42	0	17	157	0.00195809	0.000124165	0.000115894
k__Bacteria; p__Firmicutes; c__Clostridia; o__Clostridiales; f__Ruminococcaceae; g__Oscillospira; s__	Bacteria; __Firmicutes; __Clostridia; __Clostridiales; __Ruminococcaceae; __uncultured; __uncultured_organism	608244		ns	ns	ns	ns	568	305	277	414	834	2061	589	52	0.000620837	0.000785953	0.00172647
k__Bacteria; p__Firmicutes; c__Clostridia; o__Clostridiales; f__Ruminococcaceae; g__Oscillospira; s__	Bacteria; __Firmicutes; __Clostridia; __Clostridiales; __Ruminococcaceae; __Ruminiclostridium_6; __uncultured_bacterium	1106006		ns	ns	ns	ns	103	372	2136	201	3636	101	234	1005	6.10047e-06	0.00124006	0.00221857
k__Bacteria; p__Firmicutes; c__Clostridia; o__Clostridiales; f__Ruminococcaceae; g__Oscillospira; s__	Bacteria; __Firmicutes; __Clostridia; __Clostridiales; __Ruminococcaceae; __Ruminococcus_1; __uncultured_bacterium	1109582		ns	ns	ns	ns	6	1087	0	0	1019	2452	0	0	0.00344475	0.000489861	0.00153801
k__Bacteria; p__Firmicutes; c__Clostridia; o__Clostridiales; f__Ruminococcaceae; g__Oscillospira; s__	Bacteria; __Firmicutes; __Clostridia; __Clostridiales; __Ruminococcaceae; __Anaerotruncus; __uncultured_bacterium	1113369		ns	ns	ns	ns	4	9	13	4	70	0	106	23	1.72774e-05	1.46e-05	9.17e-05
k__Bacteria; p__Firmicutes; c__Clostridia; o__Clostridiales; f__Ruminococcaceae; g__Oscillospira; s__	Bacteria; __Firmicutes; __Clostridia; __Clostridiales; __Ruminococcaceae; __Ruminococcus_2; __uncultured_bacterium	4296216		ns	ns	ns	ns	16437	11402	3746	3065	924	3548	3104	6198	0.00488711	0.0162119	0.0072813
k__Bacteria; p__Firmicutes; c__Clostridia; o__Clostridiales; f__Ruminococcaceae; g__Oscillospira; s__	#N/A	deblur_330614		ns	ns	ns	ns	0	11	0	0	76	129	0	0	0	5.02e-06	9.62e-05
k__Bacteria; p__Firmicutes; c__Clostridia; o__Clostridiales; f__Ruminococcaceae; g__Oscillospira; s__	Bacteria; __Firmicutes; __Clostridia; __Clostridiales; __Ruminococcaceae; __Ruminococcus_2; __uncultured_bacterium	deblur_362615		ns	ns	ns	ns	18	110	2358	0	0	0	7	0	0	0.0013288	2.9e-06
k__Bacteria; p__Firmicutes; c__Clostridia; o__Clostridiales; f__Ruminococcaceae; g__Oscillospira; s__	Bacteria; __Firmicutes; __Clostridia; __Clostridiales; __Ruminococcaceae; __Ruminiclostridium_5; __uncultured_bacterium	deblur_390182		ns	ns	ns	ns	8	0	37	2	10	20	14	15	2.06571e-05	2.28e-05	2.82e-05
k__Bacteria; p__Firmicutes; c__Clostridia; o__Clostridiales; f__Ruminococcaceae; g__Oscillospira; s__	Bacteria; __Firmicutes; __Clostridia; __Clostridiales; __Ruminococcaceae; __Ruminiclostridium_5; __uncultured_bacterium	deblur_417852		ns	ns	ns	ns	24	2	87	2	14	4	17	42	7.69904e-05	5.6e-05	3.59e-05
k__Bacteria; p__Firmicutes; c__Clostridia; o__Clostridiales; f__Ruminococcaceae; g__Oscillospira; s__	Bacteria; __Firmicutes; __Clostridia; __Clostridiales; __Ruminococcaceae; __Ruminiclostridium_5; __uncultured_bacterium	deblur_434635		ns	ns	ns	ns	1326	599	696	1026	217	0	454	490	1.48298e-06	0.0017831	0.000580742
k__Bacteria; p__Firmicutes; c__Clostridia; o__Clostridiales; f__Ruminococcaceae; g__Oscillospira; s__	Bacteria; __Firmicutes; __Clostridia; __Clostridiales; __Ruminococcaceae; __Ruminiclostridium_5; __uncultured_bacterium	deblur_434827		ns	ns	ns	ns	306	24	119	151	48	0	142	104	2.84387e-05	0.000276779	0.000137465
k__Bacteria; p__Firmicutes; c__Clostridia; o__Clostridiales; f__Ruminococcaceae; g__Oscillospira; s__	Bacteria; __Firmicutes; __Clostridia; __Clostridiales; __Ruminococcaceae; __Ruminiclostridium_5; __uncultured_bacterium	deblur_435080		ns	ns	ns	ns	318	324	756	519	411	160	294	220	0.000241644	0.000863614	0.000466833
k__Bacteria; p__Firmicutes; c__Clostridia; o__Clostridiales; f__Ruminococcaceae; g__Oscillospira; s__	Bacteria; __Firmicutes; __Clostridia; __Clostridiales; __Ruminococcaceae; __Ruminiclostridium_5; __uncultured_bacterium	deblur_435116		ns	ns	ns	ns	16	6	19	23	3	54	5	23	0.000132099	3.05e-05	4.38e-05
k__Bacteria; p__Firmicutes; c__Clostridia; o__Clostridiales; f__Ruminococcaceae; g__Oscillospira; s__	Bacteria; __Firmicutes; __Clostridia; __Clostridiales; __Ruminococcaceae; __Ruminiclostridium_5; __uncultured_bacterium	deblur_435453		ns	ns	ns	ns	320	231	150	348	697	783	255	194	0.00116574	0.000478016	0.000937176
k__Bacteria; p__Firmicutes; c__Clostridia; o__Clostridiales; f__Ruminococcaceae; g__; s__	Bacteria; __Firmicutes; __Clostridia; __Clostridiales; __Ruminococcaceae; __Anaerotruncus; __uncultured_bacterium	deblur_435478		ns	ns	ns	ns	100	89	388	232	124	121	171	154	0.000260434	0.00040013	0.000297448
k__Bacteria; p__Firmicutes; c__Clostridia; o__Clostridiales; f__Ruminococcaceae; g__; s__	Bacteria; __Firmicutes; __Clostridia; __Clostridiales; __Ruminococcaceae; __Ruminiclostridium_5; __uncultured_bacterium	deblur_435537		ns	ns	ns	ns	774	837	39	1116	0	6	137	782	0.00133703	0.00129574	0.0004616
k__Bacteria; p__Firmicutes; c__Clostridia; o__Clostridiales; f__Ruminococcaceae; g__; s__	Bacteria; __Firmicutes; __Clostridia; __Clostridiales; __Ruminococcaceae; __Ruminiclostridium_5; __uncultured_bacterium	deblur_435673		ns	ns	ns	ns	69	12	20	55	40	25	89	81	4.734e-05	7.22e-05	0.000115412
k__Bacteria; p__Firmicutes; c__Clostridia; o__Clostridiales; f__Ruminococcaceae; g__Oscillospira; s__	Bacteria; __Firmicutes; __Clostridia; __Clostridiales; __Ruminococcaceae; __Ruminiclostridium_5; __uncultured_bacterium	deblur_435696		ns	ns	ns	ns	30	28	22	27	66	118	82	76	0.000171177	5.17e-05	0.000165092
k__Bacteria; p__Firmicutes; c__Clostridia; o__Clostridiales; f__Ruminococcaceae; g__Oscillospira; s__	Bacteria; __Firmicutes; __Clostridia; __Clostridiales; __Ruminococcaceae; __Ruminiclostridium_5; __uncultured_bacterium	deblur_435717		ns	ns	ns	ns	13	22	30	28	12	17	25	59	6.79282e-05	4.24e-05	5.47e-05
k__Bacteria; p__Firmicutes; c__Clostridia; o__Clostridiales; f__Ruminococcaceae; g__Oscillospira; s__	Bacteria; __Firmicutes; __Clostridia; __Clostridiales; __Ruminococcaceae; __Ruminiclostridium_5; __uncultured_bacterium	deblur_435735		ns	ns	ns	ns	21	2	11	6	27	11	28	11	9.0663e-06	2.13e-05	4.11e-05
k__Bacteria; p__Firmicutes; c__Clostridia; o__Clostridiales; f__Ruminococcaceae; g__Oscillospira; s__	Bacteria; __Firmicutes; __Clostridia; __Clostridiales; __Ruminococcaceae; __Ruminococcus_2; __uncultured_bacterium	4374175		ns	ns	ns	ns	0	0	72	0	2652	524	1210	0	0.00994167	3.8e-05	0.00176389
k__Bacteria; p__Firmicutes; c__Clostridia; o__Clostridiales; f__Ruminococcaceae; g__Oscillospira; s__	Bacteria; __Firmicutes; __Clostridia; __Clostridiales; __Ruminococcaceae; __Ruminococcus_1; __uncultured_bacterium	deblur_406642		-22.8942	3.95051e-10	ns	ns	886	121	0	0	0	0	0	0	0.000359156	0.000469043	4.84e-06
k__Bacteria; p__Firmicutes; c__Clostridia; o__Clostridiales; f__Ruminococcaceae; g__Oscillospira; s__	Bacteria; __Firmicutes; __Clostridia; __Clostridiales; __Ruminococcaceae; __Ruminococcus_1; __uncultured_bacterium	1107827		-27.3923	7.40842e-14	-26.4471	1.61572e-12	548	174	8863	7209	0	0	0	0	0.0025588	0.00799787	0
k__Bacteria; p__Firmicutes; c__Clostridia; o__Clostridiales; f__Ruminococcaceae; g__; s__	Bacteria; __Firmicutes; __Clostridia; __Clostridiales; __Ruminococcaceae; __Ruminococcus_1; __uncultured_bacterium	228330		ns	ns	ns	ns	5412	7083	0	0	958	2013	0	0	0.00682823	0.00662643	0.00154099
k__Bacteria; p__Firmicutes; c__Clostridia; o__Clostridiales; f__Ruminococcaceae; g__Oscillospira; s__	Bacteria; __Firmicutes; __Clostridia; __Clostridiales; __Ruminococcaceae; __Ruminococcus_1; __uncultured_rumen_bacterium	deblur_434756		ns	ns	ns	ns	0	0	665	10002	20539	4807	8597	4471	0.00529314	0.00457335	0.0174664
k__Bacteria; p__Firmicutes; c__Clostridia; o__Clostridiales; f__Ruminococcaceae; g__Oscillospira; s__	Bacteria; __Firmicutes; __Clostridia; __Clostridiales; __Ruminococcaceae; __Ruminococcus_1; __uncultured_bacterium	deblur_435397		ns	ns	ns	ns	267	715	176	0	385	264	2324	2616	0.00136146	0.000565407	0.00290371
k__Bacteria; p__Firmicutes; c__Clostridia; o__Clostridiales; f__Ruminococcaceae; g__Oscillospira; s__	Bacteria; __Firmicutes; __Negativicutes; __Selenomonadales; __Acidaminococcaceae; __Phascolarctobacterium; __uncultured_bacterium	4406609		ns	ns	20.8046	2.32998e-08	7	3638	39	87	3784	3444	5	0	0	0.00227958	0.00369762
k__Bacteria; p__Firmicutes; c__Clostridia; o__Clostridiales; f__Ruminococcaceae; g__Oscillospira; s__	Bacteria; __Firmicutes; __Erysipelotrichia; __Erysipelotrichales; __Erysipelotrichaceae; __uncultured; __uncultured_bacterium	deblur_434857		ns	ns	ns	ns	28	25	16	17	17	2	29	40	0.000114056	4.1e-05	4.13e-05
k__Bacteria; p__Firmicutes; c__Clostridia; o__Clostridiales; f__Ruminococcaceae; g__Oscillospira; s__	Bacteria; __Firmicutes; __Erysipelotrichia; __Erysipelotrichales; __Erysipelotrichaceae; __Erysipelatoclostridium; __uncultured_bacterium	360238		ns	ns	ns	ns	103	19	28	45	80	76	38	11	5.12307e-05	8.89e-05	9.31e-05
k__Bacteria; p__Firmicutes; c__Clostridia; o__Clostridiales; f__Ruminococcaceae; g__Oscillospira; s__	Bacteria; __Firmicutes; __Erysipelotrichia; __Erysipelotrichales; __Erysipelotrichaceae; __Faecalitalea; __uncultured_bacterium	4331051		ns	ns	ns	ns	683	2	14	14	59	26	6	0	3.21822e-05	0.000379352	4.98e-05
k__Bacteria; p__Firmicutes; c__Clostridia; o__Clostridiales; f__Ruminococcaceae; g__Oscillospira; s__	Bacteria; __Firmicutes; __Erysipelotrichia; __Erysipelotrichales; __Erysipelotrichaceae; __uncultured; __uncultured_bacterium	4379961		ns	ns	ns	ns	18	42	0	0	341	26	6	0	0	3.17e-05	0.000151468
k__Bacteria; p__Firmicutes; c__Clostridia; o__Clostridiales; f__Ruminococcaceae; g__Oscillospira; s__	Bacteria; __Firmicutes; __Erysipelotrichia; __Erysipelotrichales; __Erysipelotrichaceae; __uncultured; __uncultured_bacterium	299295		ns	ns	ns	ns	29	2	55	56	104	11	15	16	2.4617e-06	6.06e-05	6.23e-05
k__Bacteria; p__Firmicutes; c__Clostridia; o__Clostridiales; f__Ruminococcaceae; g__Oscillospira; s__	Bacteria; __Firmicutes; __Erysipelotrichia; __Erysipelotrichales; __Erysipelotrichaceae; __Candidatus_Stoquefichus	deblur_320616		ns	ns	ns	ns	0	0	0	0	85	34	0	0	0	0	4.78e-05
k__Bacteria; p__Firmicutes; c__Clostridia; o__Clostridiales; f__Ruminococcaceae; g__Oscillospira; s__	Bacteria; __Firmicutes; __Erysipelotrichia; __Erysipelotrichales; __Erysipelotrichaceae; __Holdemania	15728		ns	ns	2.23956	0.0140266	24	32	12	25	29	82	18	22	1.67442e-05	4.74e-05	8.06e-05
k__Bacteria; p__Firmicutes; c__Clostridia; o__Clostridiales; f__Ruminococcaceae; g__Oscillospira; s__	Bacteria; __Proteobacteria; __Deltaproteobacteria; __Desulfovibrionales; __Desulfovibrionaceae; __Desulfovibrio; __uncultured_bacterium	deblur_435686		ns	ns	ns	ns	18	9	9	16	21	18	17	11	1.38234e-05	2.73e-05	4e-05
k__Bacteria; p__Firmicutes; c__Clostridia; o__Clostridiales; f__Ruminococcaceae; g__Oscillospira; s__	Bacteria; __Proteobacteria; __Alphaproteobacteria; __Rhodospirillales; __Rhodospirillaceae; __uncultured	4299126		ns	ns	ns	ns	480	457	663	255	1349	739	397	156	0.000580364	0.00104351	0.00152348
k__Bacteria; p__Firmicutes; c__Clostridia; o__Clostridiales; f__Ruminococcaceae; g__Oscillospira; s__	Bacteria; __Proteobacteria; __Alphaproteobacteria; __Rhodospirillales; __Rhodospirillaceae; __uncultured	deblur_434143		ns	ns	ns	ns	0	0	596	2051	0	0	0	842	0.00159509	0.00131992	0.000384693
k__Bacteria; p__Firmicutes; c__Clostridia; o__Clostridiales; f__Ruminococcaceae; g__; s__	Bacteria; __Proteobacteria; __Alphaproteobacteria; __Rhodospirillales; __Rhodospirillaceae; __uncultured; __uncultured_bacterium	deblur_435511		ns	ns	ns	ns	118	34	0	164	19	11	131	315	0.000955259	0.00015122	0.000262678
k__Bacteria; p__Firmicutes; c__Clostridia; o__Clostridiales; f__Ruminococcaceae; g__; s__	Bacteria; __Proteobacteria; __Alphaproteobacteria; __Rhodospirillales; __Rhodospirillaceae; __uncultured	deblur_435538		ns	ns	ns	ns	163	220	173	146	249	112	48	136	0.000184997	0.000382521	0.000286204
k__Bacteria; p__Firmicutes; c__Clostridia; o__Clostridiales; f__Ruminococcaceae; g__; s__	Bacteria; __Proteobacteria; __Alphaproteobacteria; __Rickettsiales; __Mitochondria; __Mitochondria	4453316		ns	ns	ns	ns	32	20	14	6	48	16	53	17	1.29518e-05	3.49e-05	6.63e-05
k__Bacteria; p__Firmicutes; c__Clostridia; o__Clostridiales; f__Ruminococcaceae; g__Ruminococcus; s__	Bacteria; __Proteobacteria; __Betaproteobacteria; __Burkholderiales; __Alcaligenaceae; __Parasutterella; __uncultured_bacterium	437137		ns	ns	ns	ns	41	35	9	10	114	90	77	47	8.3015e-05	4.93e-05	0.000148862
k__Bacteria; p__Firmicutes; c__Clostridia; o__Clostridiales; f__Ruminococcaceae; g__Ruminococcus; s__	Bacteria; __Proteobacteria; __Betaproteobacteria; __Burkholderiales; __Alcaligenaceae; __Parasutterella; __uncultured_bacterium	1105376		ns	ns	ns	ns	483	473	252	213	208	48	264	188	0.000748752	0.000684027	0.000356671
k__Bacteria; p__Firmicutes; c__Clostridia; o__Clostridiales; f__Ruminococcaceae; g__; s__	Bacteria; __Proteobacteria; __Betaproteobacteria; __Burkholderiales; __Alcaligenaceae; __Sutterella; __uncultured_bacterium	4394976		ns	ns	ns	ns	1128	305	248	282	564	797	57	0	0.00013281	0.0010555	0.000755911
k__Bacteria; p__Firmicutes; c__Clostridia; o__Clostridiales; f__Ruminococcaceae; g__Ruminococcus; s__	Bacteria; __Proteobacteria; __Betaproteobacteria; __Burkholderiales; __Alcaligenaceae; __Sutterella; __uncultured_organism	4444024		ns	ns	ns	ns	410	143	99	106	191	360	32	0	5.2334e-05	0.000413811	0.000317629
k__Bacteria; p__Firmicutes; c__Clostridia; o__Clostridiales; f__Ruminococcaceae; g__Ruminococcus; s__	Bacteria; __Proteobacteria; __Betaproteobacteria; __Burkholderiales; __Alcaligenaceae; __Parasutterella; __uncultured_bacterium	4474255		ns	ns	ns	ns	2542	1144	1427	2026	3105	2819	1497	282	0.00176172	0.00366412	0.0037782
k__Bacteria; p__Firmicutes; c__Clostridia; o__Clostridiales; f__Ruminococcaceae; g__Ruminococcus; s__	Bacteria; __Proteobacteria; __Deltaproteobacteria; __Desulfovibrionales; __Desulfovibrionaceae; __Desulfovibrio; __uncultured_bacterium	825802		ns	ns	-25.9626	2.49455e-12	1678	1343	749	73	0	0	0	135	0.00164998	0.00203487	7.85e-05
k__Bacteria; p__Firmicutes; c__Clostridia; o__Clostridiales; f__Ruminococcaceae; g__Ruminococcus; s__	Bacteria; __Proteobacteria; __Deltaproteobacteria; __Desulfovibrionales; __Desulfovibrionaceae; __Bilophila	359872		ns	ns	ns	ns	8	4	6	20	66	0	30	6	0	1.47e-05	3.79e-05
k__Bacteria; p__Firmicutes; c__Clostridia; o__Clostridiales; f__Ruminococcaceae; g__Ruminococcus; s__	Bacteria; __Proteobacteria; __Deltaproteobacteria; __Desulfovibrionales; __Desulfovibrionaceae; __Desulfovibrio	deblur_434606		ns	ns	ns	ns	411	474	862	708	496	5	216	105	0.000227364	0.00115802	0.000390071
k__Bacteria; p__Firmicutes; c__Clostridia; o__Clostridiales; f__Ruminococcaceae; g__Ruminococcus; s__	Bacteria; __Proteobacteria; __Epsilonproteobacteria; __Campylobacterales; __Helicobacteraceae; __Helicobacter	1141335		11.8346	0.000340412	26.7411	1.21005e-12	0	0	2	4	3928	13098	91	0	0	2.53e-06	0.00842366
k__Bacteria; p__Firmicutes; c__Clostridia; o__Clostridiales; f__Ruminococcaceae; g__Ruminococcus; s__	Bacteria; __Proteobacteria; __Gammaproteobacteria; __Enterobacteriales; __Enterobacteriaceae; __Escherichia-Shigella; __uncultured_organism	4479151		ns	ns	ns	ns	51	43	0	54	56	0	13	32	5.82916e-05	6.82e-05	4.44e-05
k__Bacteria; p__Firmicutes; c__Clostridia; o__Clostridiales; f__Ruminococcaceae; g__Ruminococcus; s__	Bacteria; __Proteobacteria; __Gammaproteobacteria; __Pasteurellales; __Pasteurellaceae; __Mesocricetibacter; __Mesocricetibacter_intestinalis	70728		ns	ns	ns	ns	120	122	50	93	68	77	61	89	9.75707e-05	0.00019401	0.000141652
k__Bacteria; p__Firmicutes; c__Clostridia; o__Clostridiales; f__Ruminococcaceae; g__Ruminococcus; s__	Bacteria; __Tenericutes; __Mollicutes; __Anaeroplasmatales; __Anaeroplasmataceae; __Anaeroplasma; __uncultured_bacterium	453955		ns	ns	ns	ns	242	85	416	211	232	56	89	0	0.00013485	0.000484235	0.000192166
k__Bacteria; p__Firmicutes; c__Clostridia; o__Clostridiales; f__Ruminococcaceae; g__Ruminococcus; s__	Bacteria; __Tenericutes; __Mollicutes; __Mollicutes_RF9; __Mollicutes_RF9; __Mollicutes_RF9	deblur_406805		-23.6948	9.42528e-11	ns	ns	558	62	0	0	0	0	0	0	0.000110723	0.000366796	0
k__Bacteria; p__Firmicutes; c__Clostridia; o__Clostridiales; f__Ruminococcaceae; g__Ruminococcus; s__	Bacteria; __Tenericutes; __Mollicutes; __Mollicutes_RF9; __Mollicutes_RF9; __Mollicutes_RF9; __uncultured_bacterium	deblur_390109		21.7404	2.69773e-09	ns	ns	40	2	0	0	0	0	0	185	1.72125e-05	1.98e-05	7.84e-05
k__Bacteria; p__Firmicutes; c__Clostridia; o__Clostridiales; f__Ruminococcaceae; g__Ruminococcus; s__	Bacteria; __Tenericutes; __Mollicutes; __Mollicutes_RF9; __Mollicutes_RF9; __Mollicutes_RF9	deblur_388371		22.5402	6.4784e-10	ns	ns	8	0	0	0	362	5	0	0	0	3.77e-06	0.000160891
k__Bacteria; p__Firmicutes; c__Clostridia; o__Clostridiales; f__Ruminococcaceae; g__Ruminococcus; s__	Bacteria; __Tenericutes; __Mollicutes; __Mollicutes_RF9; __Mollicutes_RF9; __Mollicutes_RF9; __uncultured_bacterium	deblur_344299		23.3917	1.65225e-10	ns	ns	0	0	0	0	10	503	0	0	0	0	0.000275135
k__Bacteria; p__Firmicutes; c__Clostridia; o__Clostridiales; f__Ruminococcaceae; g__Ruminococcus; s__	Bacteria; __Tenericutes; __Mollicutes; __Mollicutes_RF9; __Mollicutes_RF9; __Mollicutes_RF9; __uncultured_bacterium	deblur_386639		-7.17832	5.06134e-08	-8.81255	0.00866357	28	38	23	29	0	0	0	0	0.000216404	6.15e-05	3.98e-05
k__Bacteria; p__Firmicutes; c__Clostridia; o__Clostridiales; f__Ruminococcaceae; g__Ruminococcus; s__	Bacteria; __Tenericutes; __Mollicutes; __Mollicutes_RF9; __Mollicutes_RF9; __Mollicutes_RF9; __uncultured_bacterium	deblur_385973		8.9021	0.0153137	22.6128	8.17814e-10	0	0	0	0	4	243	0	96	0	0	0.000144533
k__Bacteria; p__Firmicutes; c__Clostridia; o__Clostridiales; f__Ruminococcaceae; g__Ruminococcus; s__	Bacteria; __Tenericutes; __Mollicutes; __Mollicutes_RF9; __Mollicutes_RF9; __Mollicutes_RF9; __uncultured_bacterium	deblur_435353		24.1336	4.89561e-11	24.1228	5.63522e-11	0	0	0	0	84	746	0	0	0	0	0.000462516
k__Bacteria; p__Firmicutes; c__Clostridia; o__Clostridiales; f__Ruminococcaceae; g__Ruminococcus; s__	Bacteria; __Tenericutes; __Mollicutes; __Mollicutes_RF9; __Mollicutes_RF9; __Mollicutes_RF9; __uncultured_bacterium	42395		ns	ns	-25.4456	5.41926e-12	529	1327	0	0	0	0	1690	280	0.00161855	0.00097641	0.00085484
k__Bacteria; p__Firmicutes; c__Clostridia; o__Clostridiales; f__Ruminococcaceae; g__Ruminococcus; s__	Bacteria; __Tenericutes; __Mollicutes; __Mollicutes_RF9; __Mollicutes_RF9; __Mollicutes_RF9; __uncultured_bacterium	921020		ns	ns	ns	ns	38	32	0	2	160	262	119	91	0.000286635	3.39e-05	0.000325517
k__Bacteria; p__Firmicutes; c__Clostridia; o__Clostridiales; f__Ruminococcaceae; g__Ruminococcus; s__	Bacteria; __Tenericutes; __Mollicutes; __Mollicutes_RF9; __Mollicutes_RF9; __Mollicutes_RF9; __uncultured_bacterium	1106654		ns	ns	ns	ns	0	0	369	37	0	0	21	0	0	0.000227322	1.23e-05
k__Bacteria; p__Firmicutes; c__Clostridia; o__Clostridiales; f__Ruminococcaceae; g__Ruminococcus; s__	Bacteria; __Tenericutes; __Mollicutes; __Mollicutes_RF9; __Mollicutes_RF9; __Mollicutes_RF9; __uncultured_bacterium	1111522		ns	ns	ns	ns	12	24	9	65	50	112	72	0	5.76337e-05	5.4e-05	0.000123099
k__Bacteria; p__Firmicutes; c__Clostridia; o__Clostridiales; f__Ruminococcaceae; g__Ruminococcus; s__	Bacteria; __Tenericutes; __Mollicutes; __Mollicutes_RF9; __Mollicutes_RF9; __Mollicutes_RF9; __uncultured_bacterium	1113282		ns	ns	ns	ns	10	9	4	4	49	0	0	27	5.00511e-05	1.48e-05	3.36e-05
k__Bacteria; p__Firmicutes; c__Clostridia; o__Clostridiales; f__Ruminococcaceae; g__Ruminococcus; s__	Bacteria; __Tenericutes; __Mollicutes; __Mollicutes_RF9; __Mollicutes_RF9; __Mollicutes_RF9; __uncultured_bacterium	3259161		ns	ns	ns	ns	89	80	43	245	48	57	78	109	0.000575294	0.000222613	0.000155522
k__Bacteria; p__Firmicutes; c__Clostridia; o__Clostridiales; f__Ruminococcaceae; g__Ruminococcus; s__	Bacteria; __Tenericutes; __Mollicutes; __Mollicutes_RF9; __Mollicutes_RF9; __Mollicutes_RF9; __uncultured_bacterium	4343981		ns	ns	ns	ns	76	7	0	0	20	0	7	124	5.92343e-06	4.95e-05	8.04e-05
k__Bacteria; p__Firmicutes; c__Clostridia; o__Clostridiales; f__Ruminococcaceae; g__Ruminococcus; s__	Bacteria; __Tenericutes; __Mollicutes; __Mollicutes_RF9; __Mollicutes_RF9; __Mollicutes_RF9	4425280		ns	ns	ns	ns	33	21	0	0	43	159	41	65	0.000110035	3.41e-05	0.000177686
k__Bacteria; p__Firmicutes; c__Clostridia; o__Clostridiales; f__Ruminococcaceae; g__Ruminococcus; s__	Bacteria; __Tenericutes; __Mollicutes; __Mollicutes_RF9; __Mollicutes_RF9; __Mollicutes_RF9; __uncultured_bacterium	deblur_232390		ns	ns	ns	ns	103	13	0	0	0	0	0	0	0	6.55e-05	0
k__Bacteria; p__Firmicutes; c__Clostridia; o__Clostridiales; f__Ruminococcaceae; g__Ruminococcus; s__	#N/A	deblur_362469		ns	ns	ns	ns	104	16	0	0	2	0	0	15	0	5.63e-05	8.18e-06
k__Bacteria; p__Firmicutes; c__Clostridia; o__Clostridiales; f__Ruminococcaceae; g__Ruminococcus; s__bromii	Bacteria; __Tenericutes; __Mollicutes; __Mollicutes_RF9; __Mollicutes_RF9; __Mollicutes_RF9; __uncultured_bacterium	deblur_362815		ns	ns	ns	ns	5	311	0	0	0	0	593	0	0	0.000193556	0.000300977
k__Bacteria; p__Firmicutes; c__Clostridia; o__Clostridiales; f__Ruminococcaceae; g__; s__	Bacteria; __Tenericutes; __Mollicutes; __Mollicutes_RF9; __Mollicutes_RF9; __Mollicutes_RF9; __uncultured_rumen_bacterium	deblur_388360		ns	ns	ns	ns	253	186	0	0	243	4	0	33	0	0.000216722	0.00013163
k__Bacteria; p__Firmicutes; c__Clostridia; o__Clostridiales; f__Ruminococcaceae; g__Ruminococcus; s__flavefaciens	Bacteria; __Tenericutes; __Mollicutes; __Mollicutes_RF9; __Mollicutes_RF9; __Mollicutes_RF9; __uncultured_bacterium	deblur_389717		ns	ns	ns	ns	0	2	0	0	0	0	40	75	0	1.32e-06	5.56e-05
k__Bacteria; p__Firmicutes; c__Clostridia; o__Clostridiales; f__Ruminococcaceae; g__Ruminococcus; s__flavefaciens	Bacteria; __Tenericutes; __Mollicutes; __Mollicutes_RF9; __Mollicutes_RF9; __Mollicutes_RF9; __uncultured_bacterium	deblur_389799		ns	ns	ns	ns	3	35	0	28	16	0	13	36	1.50386e-05	3.38e-05	3.3e-05
k__Bacteria; p__Firmicutes; c__Clostridia; o__Clostridiales; f__Ruminococcaceae; g__Ruminococcus; s__flavefaciens	Bacteria; __Tenericutes; __Mollicutes; __Mollicutes_RF9; __Mollicutes_RF9; __Mollicutes_RF9; __uncultured_bacterium	deblur_390295		ns	ns	ns	ns	4	4	6	7	131	61	10	0	9.86285e-06	9.35e-06	8.88e-05
k__Bacteria; p__Firmicutes; c__Clostridia; o__Clostridiales; f__Ruminococcaceae; g__Ruminococcus; s__flavefaciens	Bacteria; __Tenericutes; __Mollicutes; __Mollicutes_RF9; __Mollicutes_RF9; __Mollicutes_RF9; __uncultured_bacterium	deblur_390384		ns	ns	ns	ns	34	13	0	0	21	18	16	11	1.95916e-05	2.31e-05	3.49e-05
k__Bacteria; p__Firmicutes; c__Clostridia; o__Clostridiales; f__Veillonellaceae; g__Phascolarctobacterium; s__	Bacteria; __Tenericutes; __Mollicutes; __Mollicutes_RF9; __Mollicutes_RF9; __Mollicutes_RF9; __uncultured_bacterium	deblur_406664		ns	ns	-24.3227	4.5162e-11	231	55	0	0	0	0	0	0	0.000498581	0.00016154	0
k__Bacteria; p__Firmicutes; c__Erysipelotrichi; o__Erysipelotrichales; f__Erysipelotrichaceae; g__; s__	Bacteria; __Tenericutes; __Mollicutes; __Mollicutes_RF9; __Mollicutes_RF9; __Mollicutes_RF9; __uncultured_bacterium	deblur_407232		ns	ns	ns	ns	30	14	0	7	15	15	0	33	7.50782e-05	2.76e-05	3.12e-05
k__Bacteria; p__Firmicutes; c__Erysipelotrichi; o__Erysipelotrichales; f__Erysipelotrichaceae; g__; s__	Bacteria; __Tenericutes; __Mollicutes; __Mollicutes_RF9; __Mollicutes_RF9; __Mollicutes_RF9	deblur_417807		ns	ns	ns	ns	27	31	27	13	20	17	11	71	5.23177e-05	5.33e-05	5.81e-05
k__Bacteria; p__Firmicutes; c__Erysipelotrichi; o__Erysipelotrichales; f__Erysipelotrichaceae; g__[Eubacterium]; s__dolichum	Bacteria; __Tenericutes; __Mollicutes; __Mollicutes_RF9; __Mollicutes_RF9; __Mollicutes_RF9; __uncultured_bacterium	deblur_417880		ns	ns	ns	ns	26	0	0	0	0	0	0	106	0.000281929	1.35e-05	4.62e-05
k__Bacteria; p__Firmicutes; c__Erysipelotrichi; o__Erysipelotrichales; f__Erysipelotrichaceae; g__Allobaculum; s__	#N/A	deblur_418322		ns	ns	ns	ns	1175	523	0	0	0	0	0	0	0	0.00079734	0
k__Bacteria; p__Firmicutes; c__Erysipelotrichi; o__Erysipelotrichales; f__Erysipelotrichaceae; g__Coprobacillus; s__	Bacteria; __Tenericutes; __Mollicutes; __Mollicutes_RF9; __Mollicutes_RF9; __Mollicutes_RF9; __uncultured_bacterium	deblur_418475		ns	ns	ns	ns	19	32	11	6	14	0	15	64	2.31491e-05	3.63e-05	4.87e-05
k__Bacteria; p__Firmicutes; c__Erysipelotrichi; o__Erysipelotrichales; f__Erysipelotrichaceae; g__Coprobacillus; s__	Bacteria; __Tenericutes; __Mollicutes; __Mollicutes_RF9; __Mollicutes_RF9; __Mollicutes_RF9	deblur_418609		ns	ns	ns	ns	171	142	0	72	0	0	34	209	9.40824e-05	0.000197661	0.000129009
k__Bacteria; p__Firmicutes; c__Erysipelotrichi; o__Erysipelotrichales; f__Erysipelotrichaceae; g__Holdemania; s__	Bacteria; __Tenericutes; __Mollicutes; __Mollicutes_RF9; __Mollicutes_RF9; __Mollicutes_RF9; __uncultured_bacterium	deblur_427539		ns	ns	ns	ns	39	7	6	29	17	4	19	138	5.84375e-05	3.58e-05	8.86e-05
k__Bacteria; p__Proteobacteria	Bacteria; __Tenericutes; __Mollicutes; __Mollicutes_RF9; __Mollicutes_RF9; __Mollicutes_RF9; __uncultured_bacterium	deblur_427610		ns	ns	ns	ns	0	0	0	0	0	0	3	98	0.000227431	0	4.42e-05
k__Bacteria; p__Proteobacteria; c__Alphaproteobacteria; o__RF32; f__; g__; s__	Bacteria; __Tenericutes; __Mollicutes; __Mollicutes_RF9; __Mollicutes_RF9; __Mollicutes_RF9; __uncultured_bacterium	deblur_427828		ns	ns	ns	ns	617	174	0	0	718	3095	664	0	0.00225459	0.000377202	0.00223382
k__Bacteria; p__Proteobacteria; c__Alphaproteobacteria; o__RF32; f__; g__; s__	Bacteria; __Tenericutes; __Mollicutes; __Mollicutes_RF9; __Mollicutes_RF9; __Mollicutes_RF9; __uncultured_bacterium	deblur_427842		ns	ns	ns	ns	387	430	0	0	392	362	2581	86	0.00323007	0.000374102	0.0017757
k__Bacteria; p__Proteobacteria; c__Alphaproteobacteria; o__RF32; f__; g__; s__	Bacteria; __Tenericutes; __Mollicutes; __Mollicutes_RF9; __Mollicutes_RF9; __Mollicutes_RF9	deblur_427989		ns	ns	ns	ns	554	218	0	19	40	219	47	3	0.000186667	0.000432706	0.000213729
k__Bacteria; p__Proteobacteria; c__Alphaproteobacteria; o__RF32; f__; g__; s__	Bacteria; __Tenericutes; __Mollicutes; __Mollicutes_RF9; __Mollicutes_RF9; __Mollicutes_RF9; __uncultured_bacterium	deblur_428005		ns	ns	ns	ns	76	143	69	74	49	17	158	131	2.23862e-05	0.000200034	0.000180642
k__Bacteria; p__Proteobacteria; c__Alphaproteobacteria; o__Rickettsiales; f__mitochondria; g__Sarcandra; s__grandifolia	Bacteria; __Tenericutes; __Mollicutes; __Mollicutes_RF9; __Mollicutes_RF9; __Mollicutes_RF9; __uncultured_bacterium	deblur_428232		ns	ns	ns	ns	14	10	17	23	13	9	12	3	1.68951e-05	3.18e-05	1.98e-05
k__Bacteria; p__Proteobacteria; c__Betaproteobacteria; o__Burkholderiales; f__Alcaligenaceae; g__Sutterella; s__	Bacteria; __Tenericutes; __Mollicutes; __Mollicutes_RF9; __Mollicutes_RF9; __Mollicutes_RF9; __uncultured_bacterium	deblur_428418		ns	ns	ns	ns	2	31	0	0	105	258	2	0	0	2.05e-05	0.000185774
k__Bacteria; p__Proteobacteria; c__Betaproteobacteria; o__Burkholderiales; f__Alcaligenaceae; g__Sutterella; s__	#N/A	deblur_429691		ns	ns	ns	ns	0	0	0	0	260	315	0	0	0	0	0.000274039
k__Bacteria; p__Proteobacteria; c__Betaproteobacteria; o__Burkholderiales; f__Alcaligenaceae; g__Sutterella; s__	Bacteria; __Tenericutes; __Mollicutes; __Mollicutes_RF9; __Mollicutes_RF9; __Mollicutes_RF9; __uncultured_bacterium	deblur_429718		ns	ns	ns	ns	7395	9874	0	2	10778	798	2442	15020	0	0.00993634	0.0154531
k__Bacteria; p__Proteobacteria; c__Betaproteobacteria; o__Burkholderiales; f__Alcaligenaceae; g__Sutterella; s__	Bacteria; __Tenericutes; __Mollicutes; __Mollicutes_RF9; __Mollicutes_RF9; __Mollicutes_RF9; __uncultured_bacterium	deblur_434323		ns	ns	ns	ns	122	111	0	0	154	112	175	52	0.000151228	0.000113445	0.000242055
k__Bacteria; p__Proteobacteria; c__Betaproteobacteria; o__Burkholderiales; f__Alcaligenaceae; g__Sutterella; s__	Bacteria; __Tenericutes; __Mollicutes; __Mollicutes_RF9; __Mollicutes_RF9; __Mollicutes_RF9; __uncultured_bacterium	deblur_434513		ns	ns	ns	ns	39	1471	455	8600	49	6	3004	1807	0.0110704	0.00519216	0.00239475
k__Bacteria; p__Proteobacteria; c__Deltaproteobacteria; o__Desulfovibrionales; f__Desulfovibrionaceae; g__; s__	Bacteria; __Tenericutes; __Mollicutes; __Mollicutes_RF9; __Mollicutes_RF9; __Mollicutes_RF9; __uncultured_bacterium	deblur_434526		ns	ns	ns	ns	290	100	969	459	62	2	0	0	0.00199483	0.000920531	3.85e-05
k__Bacteria; p__Proteobacteria; c__Deltaproteobacteria; o__Desulfovibrionales; f__Desulfovibrionaceae; g__Bilophila; s__	Bacteria; __Tenericutes; __Mollicutes; __Mollicutes_RF9; __Mollicutes_RF9; __Mollicutes_RF9; __uncultured_bacterium	deblur_434549		ns	ns	ns	ns	0	64	2805	1067	8	0	0	508	0.00964594	0.00165683	0.000236111
k__Bacteria; p__Proteobacteria; c__Deltaproteobacteria; o__Desulfovibrionales; f__Desulfovibrionaceae; g__Desulfovibrio; s__	Bacteria; __Tenericutes; __Mollicutes; __Mollicutes_RF9; __Mollicutes_RF9; __Mollicutes_RF9; __uncultured_bacterium	deblur_434647		ns	ns	ns	ns	2	4	30	473	49	262	39	68	0.000112502	0.000248086	0.000231872
k__Bacteria; p__Proteobacteria; c__Epsilonproteobacteria; o__Campylobacterales; f__Helicobacteraceae; g__Helicobacter; s__	Bacteria; __Tenericutes; __Mollicutes; __Mollicutes_RF9; __Mollicutes_RF9; __Mollicutes_RF9; __uncultured_bacterium	deblur_434735		ns	ns	ns	ns	238	49	134	214	271	26	80	278	0.000864708	0.000315012	0.000308448
k__Bacteria; p__Proteobacteria; c__Gammaproteobacteria; o__Enterobacteriales; f__Enterobacteriaceae; g__; s__	Bacteria; __Tenericutes; __Mollicutes; __Mollicutes_RF9; __Mollicutes_RF9; __Mollicutes_RF9; __uncultured_rumen_bacterium	deblur_435315		ns	ns	ns	ns	13607	4215	5993	7509	22307	7414	3179	8533	0.0401251	0.0154477	0.0205827
k__Bacteria; p__Proteobacteria; c__Gammaproteobacteria; o__Pasteurellales; f__Pasteurellaceae; g__Aggregatibacter; s__pneumotropica	Bacteria; __Tenericutes; __Mollicutes; __Mollicutes_RF9; __Mollicutes_RF9; __Mollicutes_RF9; __uncultured_rumen_bacterium	deblur_435332		ns	ns	ns	ns	376	688	776	679	700	196	21	102	0.00017676	0.00130276	0.000483677
k__Bacteria; p__Tenericutes; c__Mollicutes; o__Anaeroplasmatales; f__Anaeroplasmataceae; g__Anaeroplasma; s__	Bacteria; __Tenericutes; __Mollicutes; __Mollicutes_RF9; __Mollicutes_RF9; __Mollicutes_RF9; __uncultured_bacterium	deblur_435346		ns	ns	ns	ns	192	6	54	653	0	58	0	0	0.000153999	0.000398207	2.79e-05
k__Bacteria; p__Tenericutes; c__Mollicutes; o__RF39; f__; g__; s__	Bacteria; __Tenericutes; __Mollicutes; __Mollicutes_RF9; __Mollicutes_RF9; __Mollicutes_RF9; __uncultured_bacterium	deblur_435430		ns	ns	23.4256	1.79732e-10	32	0	0	0	56	131	10	117	0	2.12e-05	0.000167961
k__Bacteria; p__Tenericutes; c__Mollicutes; o__RF39; f__; g__; s__	Bacteria; __Tenericutes; __Mollicutes; __Mollicutes_RF9; __Mollicutes_RF9; __Mollicutes_RF9; __uncultured_bacterium	deblur_435486		ns	ns	ns	ns	51	29	6	7	80	45	39	37	0.000119925	4.45e-05	0.000113228
k__Bacteria; p__Tenericutes; c__Mollicutes; o__RF39; f__; g__; s__	Bacteria; __Tenericutes; __Mollicutes; __Mollicutes_RF9; __Mollicutes_RF9; __Mollicutes_RF9	deblur_435510		ns	ns	ns	ns	26	34	12	46	5	52	65	25	5.3276e-05	5.54e-05	7.42e-05
k__Bacteria; p__Tenericutes; c__Mollicutes; o__RF39; f__; g__; s__	Bacteria; __Tenericutes; __Mollicutes; __Mollicutes_RF9; __Mollicutes_RF9; __Mollicutes_RF9; __uncultured_bacterium	deblur_435516		ns	ns	ns	ns	60	37	87	49	238	89	180	97	0.000228061	0.000118431	0.000305594
k__Bacteria; p__Tenericutes; c__Mollicutes; o__RF39; f__; g__; s__	Bacteria; __Tenericutes; __Mollicutes; __Mollicutes_RF9; __Mollicutes_RF9; __Mollicutes_RF9; __uncultured_bacterium	deblur_435526		ns	ns	ns	ns	5	0	0	0	59	105	2	0	3.43038e-05	3.64e-06	9.53e-05
k__Bacteria; p__Tenericutes; c__Mollicutes; o__RF39; f__; g__; s__	Bacteria; __Tenericutes; __Mollicutes; __Mollicutes_RF9; __Mollicutes_RF9; __Mollicutes_RF9; __uncultured_bacterium	deblur_435545		ns	ns	ns	ns	92	21	44	34	409	122	16	23	5.48968e-05	0.000103373	0.000266654
k__Bacteria; p__Tenericutes; c__Mollicutes; o__RF39; f__; g__; s__	Bacteria; __Tenericutes; __Mollicutes; __Mollicutes_RF9; __Mollicutes_RF9; __Mollicutes_RF9; __uncultured_bacterium	deblur_435606		ns	ns	ns	ns	102	53	147	95	292	33	57	83	0.000228249	0.000199524	0.00023938
k__Bacteria; p__Tenericutes; c__Mollicutes; o__RF39; f__; g__; s__	Bacteria; __Tenericutes; __Mollicutes; __NB1-n; __NB1-n; __NB1-n	deblur_418596		ns	ns	ns	ns	11	125	0	0	0	0	6	216	2.424e-05	6.52e-05	0.000121295

## Sheet: backup
#OTU ID	taxonomy	both_sig	Kruskal Wallis (Bonferroni) - patent: infected vs controls	Kruskal Wallis (Bonferroni) - infected: before vs patent	relative_abund_before_infected	relative abundance infected patent	relative abundance patent control	Sum relative abundance: Infected	Sum relative abundance: Control	Total abundance	Rat 1 infected	Rat 2 infected	Rat 3 infected	Rat 4 infected	Rat 5 control	Rat 6 control	Rat 7 control	Rat 8 control
278550	k__Bacteria; p__Bacteroidetes; c__Bacteroidia; o__Bacteroidales; f__S24-7; g__; s__	x	7.59445e-16	9.48882e-13	0.000126174	0.00892279	0	0.00892279	0	20942	4368	2220	4636	9718	0	0	0	0
deblur_406179	k__Bacteria; p__Bacteroidetes; c__Bacteroidia; o__Bacteroidales; f__S24-7; g__; s__	x	3.78685e-07	9.06484e-06	1.98936e-06	0.000850118	0	0.000850118	0	2078	343	228	360	1147	0	0	0	0
1107175	k__Bacteria; p__Bacteroidetes; c__Bacteroidia; o__Bacteroidales; f__S24-7; g__; s__	x	1.20903e-15	1.3644e-06	0.00156861	0.0047848	1.58e-06	0.0047848	1.58e-06	9580	3408	2783	1665	1721	0	0	3	0
deblur_390385	k__Bacteria; p__Firmicutes; c__Clostridia; o__Clostridiales; f__Ruminococcaceae	x	0.00226971	7.32631e-06	1.89787e-06	0.000110695	8.49e-06	0	8.49e-06	283	51	13	26	175	15	3	0	0
deblur_418559	k__Bacteria; p__Firmicutes; c__Clostridia; o__Clostridiales; f__Ruminococcaceae	x	1.41004e-06	7.47391e-07	1.65156e-05	0.000220392	1.37e-05	0	1.37e-05	538	227	30	84	163	2	32	0	0
431235	k__Bacteria; p__Firmicutes; c__Clostridia; o__Clostridiales; f__Ruminococcaceae; g__; s__	x	2.44332e-06	3.84607e-07	5.80028e-05	0.000368143	6.16e-05	0.000200067	6.16e-05	904	266	148	157	190	37	16	82	8
deblur_434817	k__Bacteria; p__Firmicutes; c__Clostridia; o__Clostridiales; f__Ruminococcaceae	x	0.0377646	2.3088e-06	4.88255e-05	0.000246988	0.000132034	0	0.000132034	800	170	142	84	111	162	32	70	29
deblur_435122	k__Bacteria; p__Firmicutes; c__Clostridia; o__Clostridiales; f__Ruminococcaceae; g__; s__	x	0.0281054	0.000336631	6.75285e-05	0.000815237	0.000204854	0.000815237	0.000204854	2111	784	575	213	114	42	0	26	357
445434	k__Bacteria; p__Firmicutes; c__Clostridia; o__Clostridiales; f__Ruminococcaceae; g__; s__	x	7.43347e-07	9.34897e-05	0.000371378	0.00181914	0.00025621	0.00181914	0.00025621	4137	1188	1262	655	463	284	194	76	15
828435	k__Bacteria; p__Firmicutes; c__Erysipelotrichi; o__Erysipelotrichales; f__Erysipelotrichaceae; g__; s__	x	0.000248976	0.039008	0.000215043	2.24e-05	0.000269243	0	0.000269243	606	4	15	15	14	167	257	92	42
deblur_434606	k__Bacteria; p__Proteobacteria; c__Deltaproteobacteria; o__Desulfovibrionales; f__Desulfovibrionaceae; g__Desulfovibrio; s__	x	0.000486266	7.74376e-07	0.000227364	0.00115802	0.000390071	0.00115802	0.000390071	3277	411	474	862	708	496	5	216	105
deblur_418103	k__Bacteria; p__Firmicutes; c__Clostridia; o__Clostridiales; f__Lachnospiraceae	x	0.00205977	0.000839031	0	0.00330915	0.000405678	0.00330915	0.000405678	6269	3113	1846	635	675	0	0	0	0
deblur_434635	k__Bacteria; p__Firmicutes; c__Clostridia; o__Clostridiales; f__Ruminococcaceae; g__Ruminococcus; s__	x	0.000585861	6.12431e-14	1.48298e-06	0.0017831	0.000580742	0.0017831	0.000580742	4808	1326	599	696	1026	217	0	454	490
deblur_435566	k__Bacteria; p__Firmicutes; c__Clostridia; o__Clostridiales; f__Lachnospiraceae; g__Blautia; s__	x	0.0423716	2.03103e-05	0.000478742	0.000104161	0.000596853	0	0.000596853	1469	0	0	203	0	285	224	545	212
deblur_434508	k__Bacteria; p__Bacteroidetes; c__Bacteroidia; o__Bacteroidales; f__S24-7; g__; s__	x	1.32939e-14	3.49239e-11	0.00334703	0.0315835	0.000694831	0.0315835	0.000694831	64341	16479	20380	13272	14207	3	0	0	0
deblur_434666	k__Bacteria; p__Firmicutes; c__Clostridia; o__Clostridiales; f__Ruminococcaceae	x	0.00554729	0.0118249	0.00169485	0.000388198	0.00111822	0.000245133	0.00111822	3185	899	0	0	0	15	74	1060	1137
deblur_427898	k__Bacteria; p__Firmicutes; c__Clostridia; o__Clostridiales; f__Lachnospiraceae	x	0.00391679	0.00195492	0	0.000173718	0.00126664	0	0.00126664	3210	0	58	102	219	1091	1269	325	146
deblur_435329	k__Bacteria; p__Bacteroidetes; c__Bacteroidia; o__Bacteroidales; f__Bacteroidaceae; g__Bacteroides; s__	x	1.2643e-11	1.02616e-12	0.00571636	0.000153779	0.00324698	0	0.00324698	6897	144	47	68	34	2538	1738	1814	514
413275	k__Bacteria; p__Firmicutes; c__Clostridia; o__Clostridiales; f__Ruminococcaceae; g__; s__	x	1.85926e-08	0.00676737	0.00934368	0.0210112	0.00364981	0.0210112	0.00364981	50572	16868	11349	9467	5977	1973	1181	1012	2745
1105454	k__Bacteria; p__Firmicutes; c__Clostridia; o__Clostridiales; f__Ruminococcaceae; g__; s__	x	0.00165334	7.16776e-05	0.00306095	0.000148694	0.00377126	0	0.00377126	6844	5	163	108	56	957	523	477	4555
1107945	k__Bacteria; p__Bacteroidetes; c__Bacteroidia; o__Bacteroidales; f__Bacteroidaceae; g__Bacteroides; s__	x	6.68501e-09	5.90495e-12	0.00916114	0.0005339	0.0054318	0.0005339	0.0054318	11972	563	73	276	89	3831	3046	3159	935
deblur_434872	k__Bacteria; p__Firmicutes; c__Clostridia; o__Clostridiales; f__Ruminococcaceae	x	0.00635499	0.00447992	0	8.13e-05	0	0	0	164	0	0	71	93	0	0	0	0	exclude
97315	k__Bacteria; p__Firmicutes; c__Clostridia; o__Clostridiales; f__; g__; s__	x	0.0139393	0.0101027	0	0.000790884	0	0.000790884	0	1456	1162	294	0	0	0	0	0	0	exclude
deblur_434163	k__Bacteria; p__Firmicutes; c__Clostridia; o__Clostridiales	x	0.025024	0.000166086	0.0026943	0	0.00131829	0	0.00131829	2606	0	0	0	0	0	0	177	2429	exclude
52624	k__Bacteria; p__Firmicutes; c__Clostridia; o__Clostridiales; f__Lachnospiraceae; g__Blautia; s__	no	0.0466561	0.0492176	0.00142299	0.00382951	0.00161488	0.00382951	0.00161488	10789	3276	2264	901	1000	1260	304	918	866
deblur_435517	k__Bacteria; p__Firmicutes; c__Clostridia; o__Clostridiales	no	0.0035986	0.116362	0.00175216	0.0021047	0.000791796	0.0021047	0.000791796	5900	2450	1112	232	352	45	1548	161	0
deblur_418263	k__Bacteria; p__Bacteroidetes; c__Bacteroidia; o__Bacteroidales; f__S24-7; g__; s__	no	1.51078e-08	0.120675	0.000227259	0.000460835	1.98e-05	0.000460835	1.98e-05	966	495	228	172	71	0	0	0	0
deblur_407679	k__Bacteria; p__Firmicutes; c__Clostridia; o__Clostridiales	no	0.0218513	0.426204	4.62991e-06	0.000125278	6.92e-07	0	6.92e-07	286	15	5	154	112	0	0	0	0
deblur_434750	k__Bacteria; p__Firmicutes; c__Clostridia; o__Clostridiales	no	1.66848e-05	0.545977	2.46027e-05	8.74e-05	0	0	0	172	11	23	65	73	0	0	0	0
921020	k__Bacteria; p__Tenericutes; c__Mollicutes; o__RF39; f__; g__; s__	no	3.90185e-06	0.855624	0.000286635	3.39e-05	0.000325517	0	0.000325517	704	38	32	0	2	160	262	119	91
deblur_434682	k__Bacteria; p__Firmicutes; c__Clostridia; o__Clostridiales	no	6.24074e-09	1	0.000254463	0.000572919	0	0.000572919	0	1092	536	423	47	86	0	0	0	0
825802	k__Bacteria; p__Proteobacteria; c__Deltaproteobacteria; o__Desulfovibrionales; f__Desulfovibrionaceae; g__; s__	no	2.36357e-08	1	0.00164998	0.00203487	7.85e-05	0.00203487	7.85e-05	3978	1678	1343	749	73	0	0	0	135
deblur_427876	k__Bacteria; p__Firmicutes; c__Clostridia; o__Clostridiales	no	4.26678e-07	1	0	1.66e-05	0.000970138	0	0.000970138	2082	2	16	0	13	849	297	869	36
164628	k__Bacteria; p__Firmicutes; c__Clostridia; o__Clostridiales; f__Lachnospiraceae; g__Lachnospira; s__	no	1.9478e-06	1	0	0	0.000496145	0	0.000496145	1070	0	0	0	0	487	465	118	0
deblur_435389	k__Bacteria; p__Firmicutes; c__Clostridia; o__Clostridiales; f__Lachnospiraceae; g__Lachnospira; s__	no	4.68337e-06	1	0	0	0.00113813	0	0.00113813	2463	0	0	0	0	1172	996	295	0
1111414	k__Bacteria; p__Firmicutes; c__Clostridia; o__Clostridiales; f__Ruminococcaceae; g__; s__	no	4.88137e-06	1	0.00040855	0.000160574	0.00622972	0	0.00622972	14752	0	0	13	297	4149	699	5918	3676
1107827	k__Bacteria; p__Firmicutes; c__Clostridia; o__Clostridiales; f__Ruminococcaceae; g__Ruminococcus; s__flavefaciens	no	6.66262e-06	1	0.0025588	0.00799787	0	0.00799787	0	16794	548	174	8863	7209	0	0	0	0
deblur_434522	k__Bacteria; p__Firmicutes; c__Clostridia; o__Clostridiales; f__Ruminococcaceae; g__; s__	no	1.66848e-05	1	0.00159622	0.00637656	0	0.00637656	0	12799	0	7654	4129	1016	0	0	0	0
436138	k__Bacteria; p__Firmicutes; c__Clostridia; o__Clostridiales; f__; g__; s__	no	2.21314e-05	1	0.000798973	0.000408907	7.81e-05	0.000301465	7.81e-05	867	143	118	468	57	81	0	0	0
deblur_434756	k__Bacteria; p__Firmicutes; c__Clostridia; o__Clostridiales; f__Ruminococcaceae; g__Ruminococcus; s__flavefaciens	no	2.96096e-05	1	0.00529314	0.00457335	0.0174664	0.00457335	0.0174664	49081	0	0	665	10002	20539	4807	8597	4471
deblur_428193	k__Bacteria	no	0.000263084	1	0.000244406	0.000111992	0.000590812	0	0.000590812	1268	0	201	0	3	220	539	221	84
deblur_435077	k__Bacteria; p__Firmicutes; c__Clostridia; o__Clostridiales; f__Ruminococcaceae	no	0.000407537	1	0.000167576	0.000216013	1.59e-06	0	1.59e-06	454	75	293	41	41	4	0	0	0
deblur_428354	k__Bacteria; p__Firmicutes; c__Clostridia; o__Clostridiales	no	0.000635371	1	3.38511e-06	0	0.000122356	0	0.000122356	258	0	0	0	0	135	29	77	17
1141335	k__Bacteria; p__Proteobacteria; c__Epsilonproteobacteria; o__Campylobacterales; f__Helicobacteraceae; g__Helicobacter; s__	no	0.00109704	1	0	2.53e-06	0.00842366	0	0.00842366	17123	0	0	2	4	3928	13098	91	0
deblur_435461	k__Bacteria; p__Firmicutes; c__Bacilli; o__Lactobacillales; f__Streptococcaceae; g__Lactococcus; s__garvieae	no	0.0019167	1	9.47314e-05	9.11e-05	0.000172837	0	0.000172837	533	26	8	126	16	83	101	42	131
259499	k__Bacteria; p__Firmicutes; c__Clostridia; o__Clostridiales; f__Ruminococcaceae; g__Ruminococcus; s__	no	0.00207145	1	4.77294e-05	0.000157487	0.00325623	0	0.00325623	7527	328	3	2	0	458	6608	71	57
deblur_435415	k__Bacteria; p__Firmicutes; c__Clostridia; o__Clostridiales; f__Ruminococcaceae; g__; s__	no	0.00371536	1	0.0127968	0.0054339	0.00137956	0.0054339	0.00137956	13666	2986	3164	2739	2243	182	214	1747	391
2937207	k__Bacteria; p__Deferribacteres; c__Deferribacteres; o__Deferribacterales; f__Deferribacteraceae; g__Mucispirillum; s__schaedleri	no	0.00518572	1	0.000651392	0.000522033	0.000101917	0.000522033	0.000101917	1146	198	198	354	284	5	0	107	0
833458	k__Bacteria; p__Firmicutes; c__Clostridia; o__Clostridiales; f__; g__; s__	no	0.00637915	1	0.00104878	0.000640566	0.00368331	0.000640566	0.00368331	8718	77	622	217	372	2468	2256	1750	956
deblur_427918	k__Bacteria; p__Proteobacteria; c__Betaproteobacteria; o__Burkholderiales; f__Alcaligenaceae; g__Sutterella; s__	no	0.00913706	1	6.44445e-06	4.2e-07	9.25e-05	0	9.25e-05	199	0	0	0	0	73	91	31	4
deblur_435622	k__Bacteria; p__Firmicutes; c__Clostridia; o__Clostridiales; f__Ruminococcaceae	no	0.0110397	1	7.42763e-05	1.91e-05	0.000103237	0	0.000103237	248	3	4	7	27	59	58	63	27
deblur_434761	k__Bacteria; p__Firmicutes; c__Clostridia; o__Clostridiales; f__Clostridiaceae; g__Clostridium; s__	no	0.013718	1	0.00016433	0.000281188	0.00114657	2.54353e-05	0.00114657	3080	21	26	142	439	246	853	575	778
1108745	k__Bacteria; p__Firmicutes; c__Clostridia; o__Clostridiales; f__[Mogibacteriaceae]; g__; s__	no	0.0166161	1	0.000220316	0.000293459	0.000133409	4.79684e-05	0.000133409	846	237	127	115	93	76	72	79	47
deblur_435537	k__Bacteria; p__Firmicutes; c__Clostridia; o__Clostridiales; f__Ruminococcaceae; g__Ruminococcus; s__	no	0.0178581	1	0.00133703	0.00129574	0.0004616	0.00129574	0.0004616	3691	774	837	39	1116	0	6	137	782
deblur_406664	k__Bacteria; p__Tenericutes; c__Mollicutes; o__RF39; f__; g__; s__	no	0.0301382	1	0.000498581	0.00016154	0	0	0	286	231	55	0	0	0	0	0	0
deblur_418673	k__Bacteria; p__Tenericutes; c__Mollicutes; o__RF39; f__; g__; s__	no	0.031199	1	2.78071e-05	0.000160442	2.45e-06	0	2.45e-06	258	155	17	61	21	0	0	4	0
deblur_435569	k__Bacteria; p__Firmicutes; c__Clostridia; o__Clostridiales	no	0.0429403	1	0.00136063	0.00129375	0.000604655	0.00129375	0.000604655	3884	1560	525	210	236	19	1166	168	0
839042	k__Bacteria; p__Firmicutes; c__Clostridia; o__Clostridiales; f__Dehalobacteriaceae; g__Dehalobacterium; s__		0.0502597	0.39727	0.000699008	0.00162647	0.000642687	0.00162647	0.000642687	4576	1005	712	763	884	110	330	156	616
deblur_418279	k__Bacteria; p__Firmicutes; c__Clostridia; o__Clostridiales		0.0616012	1	8.46646e-05	0.000339938	1.16e-05	0.000143734	1.16e-05	606	402	176	0	2	0	0	0	26
deblur_434599	k__Bacteria; p__Tenericutes; c__Mollicutes; o__RF39; f__; g__; s__		0.0627049	0.0490693	0	0.000208973	4.68e-06	0	4.68e-06	390	27	32	204	118	9	0	0	0
deblur_406805	k__Bacteria; p__Tenericutes; c__Mollicutes; o__RF39; f__; g__; s__		0.0642659	1	0.000110723	0.000366796	0	0.000194433	0	620	558	62	0	0	0	0	0	0
deblur_418421	k__Bacteria; p__Firmicutes; c__Clostridia; o__Clostridiales; f__Ruminococcaceae		0.0772132	1	3.32691e-06	5.7e-06	8.63e-05	0	8.63e-05	178	4	0	3	4	37	101	20	9
437137	k__Bacteria; p__Proteobacteria; c__Betaproteobacteria; o__Burkholderiales; f__Alcaligenaceae; g__Sutterella; s__		0.0783153	1	8.3015e-05	4.93e-05	0.000148862	0	0.000148862	423	41	35	9	10	114	90	77	47
deblur_435516	k__Bacteria; p__Tenericutes; c__Mollicutes; o__RF39; f__; g__; s__		0.0871649	1	0.000228061	0.000118431	0.000305594	0	0.000305594	837	60	37	87	49	238	89	180	97
4483394	k__Bacteria; p__Firmicutes; c__Clostridia; o__Clostridiales; f__Ruminococcaceae; g__; s__		0.102653	1	5.64891e-05	0.000260154	4.1e-05	0	4.1e-05	472	396	76	0	0	0	0	0	0
deblur_411584	k__Bacteria; p__Bacteroidetes; c__Bacteroidia; o__Bacteroidales; f__S24-7; g__; s__		0.110145	0.0115422	7.22532e-05	0.00155612	0.000171533	0.00155612	0.000171533	4144	411	522	761	2102	318	2	28	0
deblur_418526	k__Bacteria; p__Firmicutes; c__Clostridia; o__Clostridiales; f__Ruminococcaceae		0.138914	0.00140285	3.10606e-05	0.000178912	5.51e-05	0	5.51e-05	496	149	108	81	38	53	21	25	21
174757	k__Bacteria; p__Bacteroidetes; c__Bacteroidia; o__Bacteroidales; f__S24-7; g__; s__		0.142939	1	0.000278511	0.000302311	4.48e-05	5.92349e-05	4.48e-05	782	160	75	103	349	0	0	4	91
172329	k__Bacteria; p__Firmicutes; c__Clostridia; o__Clostridiales; f__Ruminococcaceae; g__; s__		0.147768	0.0107144	1.11721e-05	0.000129475	1.96e-05	0	1.96e-05	293	59	33	162	17	7	9	2	4
4483966	k__Bacteria; p__Bacteroidetes; c__Bacteroidia; o__Bacteroidales; f__Bacteroidaceae; g__Bacteroides; s__		0.148822	1	0.000357656	0.000248613	7.43e-05	0	7.43e-05	673	202	127	69	110	26	38	46	55
232099	k__Bacteria; p__Bacteroidetes; c__Bacteroidia; o__Bacteroidales; f__Rikenellaceae; g__; s__		0.158753	1	3.38611e-05	3.34e-05	2.35e-05	0	2.35e-05	119	24	0	12	32	13	35	3	0
deblur_434562	k__Bacteria; p__Firmicutes; c__Clostridia; o__Clostridiales		0.175263	0.0882186	0.00296426	0.00158609	3.18e-05	0.00158609	3.18e-05	3207	237	42	30	2898	0	0	0	0
deblur_434723	k__Bacteria		0.175823	1	1.26472e-05	2.84e-06	6.55e-05	0	6.55e-05	134	0	0	4	3	7	4	69	47
deblur_386321	k__Bacteria; p__Firmicutes; c__Bacilli; o__Lactobacillales; f__Lactobacillaceae; g__Lactobacillus		0.186713	0.055609	1.07594e-05	0.000129547	1.05e-05	0	1.05e-05	295	186	69	11	7	0	0	22	0
4474844	k__Bacteria; p__Firmicutes; c__Clostridia; o__Clostridiales; f__Lachnospiraceae; g__Coprococcus; s__		0.193454	6.30756e-08	0.0111413	0	0.00585198	0	0.00585198	12383	0	0	0	0	0	2	143	12238
deblur_428053	k__Bacteria; p__Firmicutes; c__Clostridia; o__Clostridiales		0.201678	1	0.00147762	0.000673214	0.000396913	0.000673214	0.000396913	2343	381	313	400	402	618	27	43	159
1107586	k__Bacteria; p__Firmicutes; c__Clostridia; o__Clostridiales; f__Lachnospiraceae; g__Coprococcus; s__		0.213276	1	0.000232232	0.000128439	0.000354421	0	0.000354421	1006	68	40	58	95	178	208	63	296
deblur_434323	k__Bacteria; p__Tenericutes; c__Mollicutes; o__RF39; f__; g__; s__		0.234453	1	0.000151228	0.000113445	0.000242055	0	0.000242055	726	122	111	0	0	154	112	175	52
deblur_435696	k__Bacteria; p__Firmicutes; c__Clostridia; o__Clostridiales; f__Ruminococcaceae; g__Ruminococcus; s__		0.236923	1	0.000171177	5.17e-05	0.000165092	0	0.000165092	449	30	28	22	27	66	118	82	76
deblur_418155	k__Bacteria; p__Firmicutes; c__Clostridia; o__Clostridiales; f__Ruminococcaceae; g__Oscillospira; s__		0.244752	0.0490693	0	0.000539399	2.86e-05	0.000539399	2.86e-05	1056	717	283	0	0	49	7	0	0
689173	k__Bacteria; p__Firmicutes; c__Bacilli; o__Lactobacillales; f__Lactobacillaceae; g__Lactobacillus; s__		0.280184	1	0.00364023	0.00326508	0.00729637	0.00326508	0.00729637	22436	2117	676	1428	2644	5767	2280	4022	3502
deblur_418392	k__Bacteria; p__Firmicutes; c__Bacilli; o__Lactobacillales; f__Lactobacillaceae; g__Lactobacillus; s__reuteri		0.280988	1	3.49801e-05	5.22e-05	0	0	0	106	70	36	0	0	0	0	0	0
deblur_418335	k__Bacteria; p__Firmicutes; c__Clostridia; o__Clostridiales; f__Lachnospiraceae		0.280988	0.225073	0	8.02e-05	0	0	0	149	142	7	0	0	0	0	0	0
deblur_386405	k__Bacteria; p__Firmicutes; c__Clostridia; o__Clostridiales		0.280988	0.472602	0	0.00134129	0	0.00134129	0	2664	815	1849	0	0	0	0	0	0
278359	k__Bacteria; p__Firmicutes; c__Clostridia; o__Clostridiales; f__Ruminococcaceae; g__; s__		0.282634	0.00258291	0.00397782	0.0107284	0.00521495	0.0107284	0.00521495	31993	4579	5464	4320	7083	4476	1913	3767	391
deblur_435338	k__Bacteria; p__Firmicutes; c__Clostridia; o__Clostridiales		0.306048	1	0.000190941	5.04e-05	0.000997181	0	0.000997181	2010	45	0	56	0	405	1018	116	370
1133760	k__Bacteria; p__Bacteroidetes; c__Bacteroidia; o__Bacteroidales; f__[Odoribacteraceae]; g__Butyricimonas; s__		0.315838	0.000112993	2.4e-06	6.27e-05	1.52e-05	0	1.52e-05	173	28	25	34	55	22	0	5	4
deblur_427639	k__Bacteria; p__Firmicutes; c__Clostridia; o__Clostridiales		0.328938	1	0.000136996	0.000275729	0.000154436	2.90222e-06	0.000154436	969	184	63	143	228	28	3	22	298
deblur_406880	k__Bacteria; p__Tenericutes; c__Mollicutes; o__RF39; f__; g__; s__		0.342294	1	0.000146495	0.000392146	6.22e-06	0.000262033	6.22e-06	764	273	92	308	91	0	0	0	0
deblur_428000	k__Bacteria; p__Firmicutes; c__Clostridia; o__Clostridiales; f__Lachnospiraceae		0.347226	1	0.000527666	9.81e-05	0.0038178	0	0.0038178	7128	7	109	0	84	947	0	5768	213
261334	k__Bacteria; p__Firmicutes; c__Clostridia; o__Clostridiales; f__Lachnospiraceae; g__; s__		0.356631	1	0.00010354	0.000140083	2.37e-05	0	2.37e-05	348	4	5	184	103	0	0	42	10
deblur_418626	k__Bacteria; p__Firmicutes; c__Clostridia; o__Clostridiales; f__Ruminococcaceae; g__; s__		0.396702	4.8802e-08	6.19055e-06	0.00013744	8.36e-05	0	8.36e-05	499	75	68	70	93	129	0	54	10
4296218	k__Bacteria; p__Firmicutes; c__Clostridia; o__Clostridiales; f__Ruminococcaceae; g__Oscillospira; s__		0.398804	1	0.000929795	0.000743575	0.00158655	0.000743575	0.00158655	4694	569	295	238	463	1430	436	502	761
deblur_434637	k__Bacteria		0.418402	1	5.62209e-05	0.000106932	2.38e-05	0	2.38e-05	262	30	17	102	66	3	3	18	23
308308	k__Bacteria; p__Firmicutes; c__Clostridia; o__Clostridiales; f__; g__; s__		0.429526	1	8.53764e-05	1.67e-05	7.28e-05	0	7.28e-05	173	0	0	20	20	24	51	39	19
deblur_386639	k__Bacteria; p__Tenericutes; c__Mollicutes; o__RF39; f__; g__; s__		0.455131	1	0.000216404	6.15e-05	3.98e-05	0	3.98e-05	118	28	38	23	29	0	0	0	0
4449003	k__Bacteria; p__Firmicutes; c__Clostridia; o__Clostridiales; f__Clostridiaceae; g__Candidatus Arthromitus; s__		0.496617	1	0.000449088	0.000307554	0.00108731	7.61347e-05	0.00108731	2576	217	101	114	134	103	1056	100	751
deblur_435397	k__Bacteria; p__Firmicutes; c__Clostridia; o__Clostridiales; f__Ruminococcaceae; g__Ruminococcus; s__flavefaciens		0.561285	1	0.00136146	0.000565407	0.00290371	0.000565407	0.00290371	6747	267	715	176	0	385	264	2324	2616
deblur_418298	k__Bacteria; p__Firmicutes; c__Clostridia; o__Clostridiales; f__Lachnospiraceae		0.576904	1	0	0.00045661	0	0.00045661	0	910	181	729	0	0	0	0	0	0
1110253	k__Bacteria; p__Firmicutes; c__Clostridia; o__Clostridiales; f__Ruminococcaceae; g__; s__		0.593117	1	0.000550705	0.000524512	5.4e-05	0.000524512	5.4e-05	1139	38	37	943	21	0	0	3	97
deblur_435346	k__Bacteria; p__Tenericutes; c__Mollicutes; o__RF39; f__; g__; s__		0.619607	1	0.000153999	0.000398207	2.79e-05	0.000273299	2.79e-05	963	192	6	54	653	0	58	0	0
4301511	k__Bacteria; p__Firmicutes; c__Clostridia; o__Clostridiales; f__; g__; s__		0.620646	1.88713e-05	1.6768e-05	0.000152367	0.000158802	0	0.000158802	692	62	81	72	120	241	5	109	2
deblur_434143	k__Bacteria; p__Proteobacteria; c__Alphaproteobacteria; o__RF32; f__; g__; s__		0.674412	1	0.00159509	0.00131992	0.000384693	0.00131992	0.000384693	3489	0	0	596	2051	0	0	0	842
446135	k__Bacteria; p__Firmicutes; c__Clostridia; o__Clostridiales; f__Ruminococcaceae; g__Oscillospira; s__		0.683651	1	6.97036e-05	0.000121475	0.000271617	0	0.000271617	801	33	62	80	77	121	151	112	165
deblur_435417	k__Bacteria		0.713642	1	0	0	8.67e-05	0	8.67e-05	156	0	0	0	0	26	2	9	119
deblur_385973	k__Bacteria; p__Tenericutes; c__Mollicutes; o__RF39; f__; g__; s__		0.713642	1	0	0	0.000144533	0	0.000144533	343	0	0	0	0	4	243	0	96
452072	k__Bacteria; p__Firmicutes; c__Clostridia; o__Clostridiales; f__Ruminococcaceae; g__Oscillospira; s__		0.724358	0.209311	0.00504932	0.00255723	0.00417752	0.00255723	0.00417752	13709	594	529	1633	2710	1191	2778	1907	2367
deblur_435097	k__Bacteria; p__Tenericutes; c__Mollicutes; o__RF39; f__; g__; s__		0.769436	1	0.000159547	0.000102539	7.33e-06	0	7.33e-06	223	72	60	51	26	2	2	6	4
deblur_418589	k__Bacteria		0.773309	1	4.86727e-05	9.2e-05	1.56e-06	0	1.56e-06	177	57	111	0	5	4	0	0	0
4396426	k__Bacteria; p__Firmicutes; c__Clostridia; o__Clostridiales; f__Lachnospiraceae; g__; s__		0.882868	0.225073	0	0.000404858	9.19e-06	0.000290199	9.19e-06	752	738	14	0	0	0	0	0	0
197960	k__Bacteria; p__Firmicutes; c__Clostridia; o__Clostridiales; f__Clostridiaceae; g__Clostridium; s__		0.926167	1	0.000449257	0.000154785	0.000566945	0	0.000566945	1562	22	145	78	100	455	432	250	80
deblur_362856	k__Bacteria; p__Firmicutes; c__Clostridia; o__Clostridiales		1	1	0	4.75e-05	0	0	0	121	2	0	49	70	0	0	0	0
deblur_362499	k__Bacteria; p__Firmicutes; c__Clostridia; o__Clostridiales; f__Lachnospiraceae		1	1	0	5.01e-05	0	0	0	108	56	52	0	0	0	0	0	0
deblur_434900	k__Bacteria; p__Firmicutes; c__Clostridia; o__Clostridiales; f__; g__; s__		1	1	8.7514e-06	5.54e-05	0	0	0	121	0	0	43	78	0	0	0	0
deblur_362534	k__Bacteria; p__Firmicutes; c__Clostridia; o__Clostridiales		1	1	0	6.07e-05	0	0	0	132	34	98	0	0	0	0	0	0
deblur_418214	k__Bacteria; p__Firmicutes; c__Clostridia; o__Clostridiales; f__Lachnospiraceae		1	1	0	6.39e-05	0	0	0	115	90	25	0	0	0	0	0	0
deblur_232390	k__Bacteria; p__Tenericutes; c__Mollicutes; o__RF39; f__; g__; s__		1	1	0	6.55e-05	0	0	0	116	103	13	0	0	0	0	0	0
deblur_306865	k__Bacteria; p__Firmicutes		1	1	0	7.29e-05	0	0	0	142	0	0	84	58	0	0	0	0
440684	k__Bacteria; p__Firmicutes; c__Clostridia; o__Clostridiales; f__; g__; s__		1	1	0	8.57e-05	0	0	0	132	109	23	0	0	0	0	0	0
deblur_418239	k__Bacteria		1	1	0	0.000124019	0	0	0	248	184	64	0	0	0	0	0	0
deblur_362825	k__Bacteria; p__Firmicutes; c__Clostridia; o__Clostridiales; f__Lachnospiraceae		1	1	0	0.000146004	0	0	0	320	3	317	0	0	0	0	0	0
deblur_417518	k__Bacteria; p__Firmicutes; c__Clostridia; o__Clostridiales; f__; g__; s__		1	1	0	0.000157548	0	0	0	250	103	144	0	3	0	0	0	0
deblur_362622	k__Bacteria; p__Firmicutes; c__Clostridia; o__Clostridiales; f__Lachnospiraceae		1	1	0	0.000175411	0	0	0	357	12	345	0	0	0	0	0	0
deblur_306726	k__Bacteria; p__Firmicutes; c__Clostridia; o__Clostridiales; f__Lachnospiraceae		1	1	0	0.000259347	0	0	0	503	0	0	405	98	0	0	0	0
deblur_364918	k__Bacteria; p__Firmicutes; c__Clostridia; o__Clostridiales		1	1	0	0.000273529	0	0	0	529	182	347	0	0	0	0	0	0
deblur_362533	k__Bacteria; p__Tenericutes; c__Mollicutes; o__RF39; f__; g__; s__		1	1	0	0.00034615	0	0.000155	0	668	295	26	0	347	0	0	0	0
deblur_418157	k__Bacteria		1	1	8.63023e-05	0.000442996	0	0.000380331	0	751	698	0	0	53	0	0	0	0
deblur_418158	k__Bacteria; p__Firmicutes; c__Clostridia; o__Clostridiales		1	1	0	0.000556346	0	0.000556346	0	908	416	492	0	0	0	0	0	0
deblur_418322	k__Bacteria; p__Tenericutes; c__Mollicutes; o__RF39; f__; g__; s__		1	1	0	0.00079734	0	0.00079734	0	1698	1175	523	0	0	0	0	0	0
deblur_362457	k__Bacteria; p__Firmicutes; c__Clostridia; o__Clostridiales; f__Ruminococcaceae		1	1	0	0.00184455	0	0.00184455	0	3660	127	1163	2370	0	0	0	0	0
deblur_391044	k__Bacteria; p__Firmicutes; c__Clostridia; o__Clostridiales		1	1	8.14751e-06	5.41e-05	2.2e-06	0	2.2e-06	120	75	0	37	5	0	3	0	0
deblur_435550	k__Bacteria		1	1	6.78655e-05	5.98e-05	2.24e-06	0	2.24e-06	132	0	0	71	56	5	0	0	0
deblur_362615	k__Bacteria; p__Firmicutes; c__Clostridia; o__Clostridiales; f__Ruminococcaceae; g__Ruminococcus; s__		1	1	0	0.0013288	2.9e-06	0.0013288	2.9e-06	2493	18	110	2358	0	0	0	7	0
4336940	k__Bacteria; p__Firmicutes; c__Clostridia; o__Clostridiales; f__; g__; s__		1	1	0.000274562	0.000209972	3.16e-06	0	3.16e-06	450	348	0	8	88	2	0	4	0
184154	k__Bacteria; p__Firmicutes; c__Clostridia; o__Clostridiales; f__; g__; s__		1	1	0	6.03e-05	4.14e-06	0	4.14e-06	129	0	0	119	0	0	0	10	0
deblur_406642	k__Bacteria; p__Firmicutes; c__Clostridia; o__Clostridiales; f__Ruminococcaceae; g__Ruminococcus; s__flavefaciens		1	1	0.000359156	0.000469043	4.84e-06	0.000469043	4.84e-06	1007	886	121	0	0	0	0	0	0
deblur_434992	k__Bacteria; p__Cyanobacteria; c__4C0d-2; o__YS2; f__; g__; s__		1	1	0.000110112	8e-05	6.34e-06	0	6.34e-06	135	9	116	5	0	0	0	5	0
deblur_362469	k__Bacteria; p__Tenericutes; c__Mollicutes; o__RF39; f__; g__; s__		1	1	0	5.63e-05	8.18e-06	0	8.18e-06	137	104	16	0	0	2	0	0	15
2808639	k__Bacteria; p__Firmicutes; c__Clostridia; o__Clostridiales; f__; g__; s__		1	1	3.04859e-05	3.75e-05	9.35e-06	0	9.35e-06	107	0	3	40	42	2	7	11	2
deblur_434486	k__Bacteria; p__Firmicutes; c__Clostridia; o__Clostridiales; f__Lachnospiraceae		1	0.0706976	0.000539873	0.000153629	9.65e-06	0	9.65e-06	345	72	49	80	138	0	0	6	0
deblur_390306	k__Bacteria; p__Firmicutes; c__Clostridia; o__Clostridiales; f__Lachnospiraceae		1	1	0	0.000104499	1e-05	0	1e-05	229	0	0	201	12	0	0	16	0
deblur_434928	k__Bacteria; p__Firmicutes; c__Clostridia; o__Clostridiales; f__Ruminococcaceae; g__Oscillospira; s__		1	1	0.000116728	3.72e-05	1.11e-05	0	1.11e-05	109	20	31	11	16	19	0	10	2
1106654	k__Bacteria; p__Tenericutes; c__Mollicutes; o__RF39; f__; g__; s__		1	1	0	0.000227322	1.23e-05	0	1.23e-05	427	0	0	369	37	0	0	21	0
468255	k__Bacteria; p__Firmicutes; c__Clostridia; o__Clostridiales; f__Ruminococcaceae; g__; s__		1	0.474675	1.11064e-06	4.96e-05	1.24e-05	0	1.24e-05	142	2	5	54	48	18	0	12	3
deblur_411374	k__Bacteria; p__Firmicutes; c__Clostridia; o__Clostridiales; f__Lachnospiraceae; g__Coprococcus; s__		1	1	5.4e-06	0.000187701	1.27e-05	0	1.27e-05	422	0	36	342	15	9	5	8	7
deblur_428291	k__Bacteria; p__Firmicutes; c__Clostridia; o__Clostridiales; f__Ruminococcaceae		1	1	1.19579e-05	3.97e-05	1.28e-05	0	1.28e-05	118	24	4	30	30	2	0	10	18
deblur_407213	k__Bacteria; p__Firmicutes		1	1	2.98274e-05	3.81e-05	1.32e-05	0	1.32e-05	110	27	14	24	19	5	2	5	14
deblur_310861	k__Bacteria; p__Firmicutes; c__Clostridia; o__Clostridiales		1	1	0	6.23e-05	1.36e-05	0	1.36e-05	137	49	63	0	0	0	0	25	0
deblur_418294	k__Bacteria; p__Bacteroidetes; c__Bacteroidia; o__Bacteroidales; f__Porphyromonadaceae; g__Parabacteroides; s__distasonis		1	1	1.18182e-05	8.84e-05	1.4e-05	0	1.4e-05	204	168	10	0	0	0	26	0	0
3266246	k__Bacteria; p__Firmicutes; c__Clostridia; o__Clostridiales; f__Ruminococcaceae; g__; s__		1	1	2.46764e-05	6.21e-05	1.46e-05	0	1.46e-05	167	2	73	34	25	0	0	0	33
deblur_435123	k__Bacteria; p__Firmicutes; c__Clostridia; o__Clostridiales; f__Ruminococcaceae		1	1	4.41877e-05	3.78e-05	1.55e-05	0	1.55e-05	107	19	5	38	17	0	0	26	2
deblur_428171	k__Bacteria		1	1	1.84943e-05	3.57e-05	1.61e-05	0	1.61e-05	101	2	13	29	24	14	0	12	7
2216521	k__Bacteria; p__Firmicutes; c__Clostridia; o__Clostridiales; f__Lachnospiraceae; g__[Ruminococcus]; s__gnavus		1	1	3.01919e-05	6.09e-05	1.61e-05	0	1.61e-05	169	22	100	6	5	9	7	3	17
deblur_435662	k__Bacteria; p__Firmicutes; c__Clostridia; o__Clostridiales; f__Lachnospiraceae; g__[Ruminococcus]; s__gnavus		1	0.982682	2.48085e-06	3.52e-05	1.64e-05	0	1.64e-05	100	41	11	13	6	12	8	9	0
deblur_434859	k__Bacteria; p__Firmicutes; c__Clostridia; o__Clostridiales; f__Ruminococcaceae		1	1	7.23674e-05	4.21e-05	1.68e-05	0	1.68e-05	116	15	28	17	26	15	5	10	0
457372	k__Bacteria; p__Firmicutes; c__Clostridia; o__Clostridiales; f__Ruminococcaceae; g__; s__		1	1	6.17215e-06	4.59e-05	1.69e-05	0	1.69e-05	122	13	22	52	0	0	0	5	30
deblur_417868	k__Bacteria; p__Firmicutes; c__Clostridia; o__Clostridiales; f__Ruminococcaceae		1	0.0719553	4.32553e-06	3.23e-05	1.74e-05	0	1.74e-05	112	28	13	8	21	20	8	11	3
263252	k__Bacteria; p__Firmicutes; c__Clostridia; o__Clostridiales; f__Ruminococcaceae; g__; s__		1	1	0.000145577	4.29e-05	1.75e-05	0	1.75e-05	134	0	0	42	55	0	0	0	37
deblur_418517	k__Bacteria; p__Firmicutes; c__Clostridia; o__Clostridiales; f__Christensenellaceae; g__; s__		1	1	1.20437e-05	3.37e-05	1.77e-05	0	1.77e-05	108	40	20	0	7	7	5	29	0
763950	k__Bacteria; p__Firmicutes; c__Clostridia; o__Clostridiales; f__; g__; s__		1	1	8.29391e-05	4.21e-05	1.77e-05	0	1.77e-05	112	0	0	28	57	11	0	7	9
deblur_435674	k__Bacteria; p__Firmicutes; c__Clostridia; o__Clostridiales		1	1	7.4826e-05	3.37e-05	1.85e-05	0	1.85e-05	106	21	9	6	32	12	0	7	19
deblur_435064	k__Bacteria; p__Firmicutes; c__Clostridia; o__Clostridiales; f__Lachnospiraceae		1	1	9.99534e-06	4.14e-05	1.96e-05	0	1.96e-05	127	19	6	28	36	6	2	26	4
deblur_428232	k__Bacteria; p__Tenericutes; c__Mollicutes; o__RF39; f__; g__; s__		1	1	1.68951e-05	3.18e-05	1.98e-05	0	1.98e-05	101	14	10	17	23	13	9	12	3
deblur_434829	k__Bacteria; p__Firmicutes; c__Clostridia; o__Clostridiales; f__[Mogibacteriaceae]; g__; s__		1	1	3.89426e-05	5.66e-05	2.07e-05	0	2.07e-05	168	21	8	37	61	17	10	10	4
deblur_434952	k__Bacteria; p__Firmicutes; c__Clostridia; o__Clostridiales; f__Dehalobacteriaceae; g__; s__		1	1	2.81937e-05	6.89e-05	2.15e-05	0	2.15e-05	188	56	24	38	22	17	7	9	15
deblur_435568	k__Bacteria; p__Firmicutes; c__Clostridia; o__Clostridiales; f__[Mogibacteriaceae]		1	1	3.85214e-05	2.69e-05	2.17e-05	0	2.17e-05	101	5	19	19	16	9	4	16	13
415635	k__Bacteria; p__Firmicutes; c__Clostridia; o__Clostridiales; f__Lachnospiraceae; g__Coprococcus; s__		1	1	8.37428e-05	4.33e-05	2.19e-05	0	2.19e-05	134	12	15	44	17	17	8	18	3
deblur_434704	k__Bacteria; p__Firmicutes; c__Clostridia; o__Clostridiales		1	1	1.63391e-05	8.02e-05	2.2e-05	0	2.2e-05	203	51	7	75	25	34	5	2	4
deblur_391145	k__Bacteria		1	0.135687	2.09362e-06	3.65e-05	2.23e-05	0	2.23e-05	122	13	24	27	16	16	3	18	5
373923	k__Bacteria; p__Firmicutes; c__Clostridia; o__Clostridiales; f__Ruminococcaceae; g__Oscillospira; s__		1	1	7.2766e-06	3.65e-05	2.23e-05	0	2.23e-05	115	32	21	13	5	21	11	4	8
deblur_428272	k__Bacteria; p__Firmicutes		1	1	4.62766e-06	3.62e-05	2.26e-05	0	2.26e-05	132	43	16	9	12	17	18	8	9
deblur_434917	k__Bacteria; p__Firmicutes; c__Clostridia; o__Clostridiales		1	1	1.95162e-05	5.29e-05	2.26e-05	0	2.26e-05	141	7	24	67	0	0	0	40	3
4355436	k__Bacteria; p__Firmicutes; c__Clostridia; o__Clostridiales; f__; g__; s__		1	1	0.000450096	0.000137233	2.27e-05	0	2.27e-05	352	52	52	56	152	0	28	12	0
826454	k__Bacteria; p__Bacteroidetes; c__Bacteroidia; o__Bacteroidales; f__; g__; s__		1	1	3.77283e-05	0.000111581	2.35e-05	0	2.35e-05	264	94	10	19	101	16	0	15	9
deblur_428412	k__Bacteria; p__Firmicutes; c__Clostridia		1	1	2.98636e-05	2.35e-05	2.37e-05	0	2.37e-05	109	8	6	27	13	9	23	10	13
deblur_435715	k__Bacteria; p__Firmicutes; c__Clostridia; o__Clostridiales; f__Ruminococcaceae		1	1	2.79503e-05	4.79e-05	2.44e-05	0	2.44e-05	153	26	5	44	21	36	6	11	4
deblur_407730	k__Bacteria; p__Firmicutes; c__Clostridia; o__Clostridiales; f__Lachnospiraceae		1	1	6.10147e-06	4.93e-05	2.5e-05	0	2.5e-05	164	19	0	2	91	2	0	10	40
deblur_428271	k__Bacteria; p__Firmicutes; c__Clostridia; o__Clostridiales; f__Lachnospiraceae		1	1	8.62261e-05	3.67e-05	2.52e-05	0	2.52e-05	121	14	9	16	33	6	14	12	17
deblur_434331	k__Bacteria		1	1	3.45844e-05	7e-05	2.55e-05	0	2.55e-05	171	56	39	24	15	14	8	11	4
deblur_435637	k__Bacteria; p__Firmicutes; c__Clostridia; o__Clostridiales; f__Ruminococcaceae		1	1	4.84425e-05	4e-05	2.6e-05	0	2.6e-05	140	20	10	21	31	22	3	21	12
deblur_391122	k__Bacteria; p__Firmicutes; c__Clostridia; o__Clostridiales; f__Lachnospiraceae		1	0.555666	2.39149e-06	2.67e-05	2.62e-05	0	2.62e-05	114	3	17	29	8	0	0	39	18
230405	k__Bacteria; p__Firmicutes; c__Clostridia; o__Clostridiales; f__Christensenellaceae; g__; s__		1	1	3.00914e-05	2.44e-05	2.63e-05	0	2.63e-05	115	25	0	6	24	30	11	12	7
deblur_435654	k__Bacteria; p__Firmicutes; c__Bacilli; o__Lactobacillales; f__Streptococcaceae; g__Streptococcus; s__		1	1	3.20183e-05	2.63e-05	2.63e-05	0	2.63e-05	102	6	20	16	10	12	23	13	2
deblur_434907	k__Bacteria; p__Firmicutes; c__Clostridia; o__Clostridiales; f__Lachnospiraceae		1	1	5.12178e-05	2.98e-05	2.69e-05	0	2.69e-05	116	29	6	9	15	7	18	15	17
deblur_434845	k__Bacteria		1	0.00330643	0.000314955	0.000140902	2.73e-05	0	2.73e-05	288	93	55	19	77	0	0	15	29
279026	k__Bacteria; p__Firmicutes; c__Clostridia; o__Clostridiales; f__Lachnospiraceae; g__[Ruminococcus]; s__gnavus		1	0.472602	0	3.66e-05	2.8e-05	0	2.8e-05	112	4	3	66	3	16	0	20	0
deblur_428390	k__Bacteria; p__Firmicutes; c__Clostridia; o__Clostridiales; f__Lachnospiraceae		1	1	0.000147625	3.96e-05	2.8e-05	0	2.8e-05	151	5	0	37	47	0	0	22	40
deblur_435560	k__Bacteria; p__Firmicutes; c__Clostridia; o__Clostridiales; f__Lachnospiraceae; g__Coprococcus; s__		1	1	1.83212e-05	2.66e-05	2.81e-05	0	2.81e-05	104	4	12	28	6	32	6	16	0
deblur_390182	k__Bacteria; p__Firmicutes; c__Clostridia; o__Clostridiales; f__Ruminococcaceae; g__Ruminococcus; s__		1	1	2.06571e-05	2.28e-05	2.82e-05	0	2.82e-05	106	8	0	37	2	10	20	14	15
deblur_428381	k__Bacteria; p__Firmicutes		1	1	2.10205e-05	2.43e-05	2.87e-05	0	2.87e-05	108	4	10	20	13	19	22	13	7
deblur_388586	k__Bacteria; p__Firmicutes; c__Clostridia; o__Clostridiales; f__Lachnospiraceae		1	1	0	1.85e-05	2.9e-05	0	2.9e-05	102	0	0	32	9	29	6	26	0
4413903	k__Bacteria; p__Firmicutes; c__Clostridia; o__Clostridiales; f__Lachnospiraceae; g__; s__		1	1	3.43404e-06	9.75e-05	2.92e-05	0	2.92e-05	159	11	148	0	0	0	0	0	0
deblur_406929	k__Bacteria; p__Firmicutes; c__Clostridia; o__Clostridiales; f__Ruminococcaceae; g__Oscillospira		1	1	4.48479e-05	0.000207669	3.03e-05	0	3.03e-05	494	55	24	294	54	10	5	41	11
2901242	k__Bacteria; p__Firmicutes; c__Clostridia; o__Clostridiales; f__Ruminococcaceae; g__; s__		1	1	8.27068e-06	2.55e-05	3.04e-05	0	3.04e-05	108	20	18	9	3	19	3	18	18
1110163	k__Bacteria; p__Firmicutes; c__Clostridia; o__Clostridiales; f__Ruminococcaceae; g__; s__		1	1	1.05537e-05	3.22e-05	3.04e-05	0	3.04e-05	134	22	7	5	32	42	10	16	0
deblur_362500	k__Bacteria; p__Firmicutes; c__Clostridia; o__Clostridiales; f__Ruminococcaceae; g__Butyricicoccus; s__pullicaecorum		1	1	0	9.4e-05	3.08e-05	0	3.08e-05	241	60	115	0	0	21	45	0	0
deblur_435748	k__Bacteria; p__Firmicutes; c__Clostridia; o__Clostridiales; f__Lachnospiraceae		1	1	3.05557e-05	2.39e-05	3.09e-05	0	3.09e-05	115	12	13	17	6	10	15	26	16
4373689	k__Bacteria; p__Firmicutes; c__Bacilli; o__Lactobacillales; f__Streptococcaceae; g__Streptococcus; s__		1	1	2.17012e-05	4.73e-05	3.09e-05	0	3.09e-05	151	24	42	4	24	19	21	15	2
deblur_434325	k__Bacteria		1	1	2.80829e-05	2.56e-05	3.12e-05	0	3.12e-05	119	30	0	9	8	35	0	10	27
deblur_407232	k__Bacteria; p__Tenericutes; c__Mollicutes; o__RF39; f__; g__; s__		1	1	7.50782e-05	2.76e-05	3.12e-05	0	3.12e-05	114	30	14	0	7	15	15	0	33
deblur_428288	k__Bacteria; p__Firmicutes; c__Clostridia; o__Clostridiales		1	0.00457673	6.42979e-06	5.94e-05	3.12e-05	0	3.12e-05	180	21	26	36	39	18	9	31	0
deblur_405660	k__Bacteria; p__Firmicutes; c__Clostridia; o__Clostridiales; f__Lachnospiraceae; g__Blautia; s__		1	1	1.05446e-05	8.65e-05	3.19e-05	0	3.19e-05	243	0	0	26	165	4	0	48	0
deblur_435367	k__Bacteria; p__Firmicutes; c__Clostridia; o__Clostridiales		1	1	8.83815e-05	3.21e-05	3.24e-05	0	3.24e-05	142	23	0	8	40	7	33	31	0
deblur_435709	k__Bacteria; p__Firmicutes; c__Clostridia; o__Clostridiales; f__Lachnospiraceae; g__; s__		1	1	0.000434619	0.000218835	3.25e-05	0	3.25e-05	514	0	48	352	43	0	0	61	10
deblur_435534	k__Bacteria; p__Firmicutes; c__Clostridia; o__Clostridiales; f__Ruminococcaceae		1	1	8.06476e-05	0.000108259	3.26e-05	0	3.26e-05	289	52	6	17	149	12	36	17	0
deblur_427794	k__Bacteria; p__Firmicutes; c__Clostridia; o__Clostridiales; f__Lachnospiraceae		1	1	1.08875e-05	3.3e-05	3.27e-05	0	3.27e-05	139	20	10	13	28	19	17	19	13
deblur_434895	k__Bacteria; p__Firmicutes; c__Clostridia; o__Clostridiales		1	1	2.12597e-05	1.51e-05	3.29e-05	0	3.29e-05	99	13	4	7	6	23	0	43	3
deblur_389799	k__Bacteria; p__Tenericutes; c__Mollicutes; o__RF39; f__; g__; s__		1	1	1.50386e-05	3.38e-05	3.3e-05	0	3.3e-05	131	3	35	0	28	16	0	13	36
deblur_435075	k__Bacteria; p__Firmicutes; c__Clostridia; o__Clostridiales; f__Ruminococcaceae; g__Oscillospira		1	1	1.30415e-05	3.67e-05	3.32e-05	0	3.32e-05	133	24	28	7	15	42	15	0	2
1113282	k__Bacteria; p__Tenericutes; c__Mollicutes; o__RF39; f__; g__; s__		1	1	5.00511e-05	1.48e-05	3.36e-05	0	3.36e-05	103	10	9	4	4	49	0	0	27
173379	k__Bacteria; p__Firmicutes; c__Clostridia; o__Clostridiales; f__Lachnospiraceae; g__[Ruminococcus]; s__gnavus		1	1	1.60172e-05	1.37e-05	3.39e-05	0	3.39e-05	103	12	0	4	15	34	2	19	17
832474	k__Bacteria; p__Firmicutes; c__Clostridia; o__Clostridiales; f__Ruminococcaceae; g__; s__		1	1	2.00124e-05	9.92e-05	3.39e-05	0	3.39e-05	284	9	6	185	7	10	13	35	19
deblur_390384	k__Bacteria; p__Tenericutes; c__Mollicutes; o__RF39; f__; g__; s__		1	1	1.95916e-05	2.31e-05	3.49e-05	0	3.49e-05	113	34	13	0	0	21	18	16	11
deblur_418383	k__Bacteria; p__Firmicutes; c__Clostridia; o__Clostridiales		1	1	1.3909e-05	5.04e-05	3.5e-05	0	3.5e-05	158	47	33	0	5	0	15	58	0
586453	k__Bacteria; p__Firmicutes; c__Clostridia; o__Clostridiales; f__Christensenellaceae; g__; s__		1	1	5.86311e-05	5.41e-05	3.52e-05	0	3.52e-05	178	26	38	24	15	15	29	20	11
1105326	k__Bacteria; p__Firmicutes; c__Clostridia; o__Clostridiales; f__; g__; s__		1	1	2.90426e-06	1.86e-05	3.56e-05	0	3.56e-05	145	0	8	14	22	4	2	83	12
deblur_434915	k__Bacteria; p__Firmicutes; c__Clostridia; o__Clostridiales; f__Ruminococcaceae		1	1	1.42064e-05	3.7e-05	3.57e-05	0	3.57e-05	162	10	14	16	42	27	12	9	32
deblur_417852	k__Bacteria; p__Firmicutes; c__Clostridia; o__Clostridiales; f__Ruminococcaceae; g__Ruminococcus; s__		1	1	7.69904e-05	5.6e-05	3.59e-05	0	3.59e-05	192	24	2	87	2	14	4	17	42
206744	k__Bacteria; p__Firmicutes; c__Clostridia; o__Clostridiales; f__Ruminococcaceae; g__; s__		1	1	6.63134e-05	2.11e-05	3.62e-05	0	3.62e-05	103	21	6	6	6	23	35	6	0
169845	k__Bacteria; p__Firmicutes; c__Clostridia; o__Clostridiales; f__; g__; s__		1	1	5.10638e-07	1.17e-05	3.71e-05	0	3.71e-05	108	19	0	4	0	63	0	7	15
deblur_418332	k__Bacteria		1	1	0.000860711	0.000136894	3.74e-05	0	3.74e-05	283	91	74	68	0	0	50	0	0
359872	k__Bacteria; p__Proteobacteria; c__Deltaproteobacteria; o__Desulfovibrionales; f__Desulfovibrionaceae; g__Bilophila; s__		1	1	0	1.47e-05	3.79e-05	0	3.79e-05	140	8	4	6	20	66	0	30	6
deblur_434526	k__Bacteria; p__Tenericutes; c__Mollicutes; o__RF39; f__; g__; s__		1	1	0.00199483	0.000920531	3.85e-05	0.000920531	3.85e-05	1882	290	100	969	459	62	2	0	0
deblur_434838	k__Bacteria; p__Firmicutes; c__Clostridia; o__Clostridiales; f__Ruminococcaceae		1	0.019171	1.8415e-05	0.000132367	3.89e-05	0	3.89e-05	388	52	4	63	189	42	9	2	27
deblur_417830	k__Bacteria; p__Firmicutes; c__Clostridia; o__Clostridiales; f__Lachnospiraceae		1	1	2.90579e-05	3.2e-05	3.93e-05	0	3.93e-05	155	9	23	11	26	43	0	22	21
deblur_435691	k__Bacteria; p__Firmicutes; c__Bacilli; o__Lactobacillales; f__Streptococcaceae; g__Streptococcus; s__		1	1	5.19616e-05	2.56e-05	3.96e-05	0	3.96e-05	125	11	17	7	18	4	33	25	10
deblur_427665	k__Bacteria; p__Firmicutes; c__Clostridia; o__Clostridiales		1	0.440732	1.66701e-05	0.000122692	3.98e-05	0	3.98e-05	346	22	31	125	97	17	10	22	22
deblur_351009	k__Bacteria; p__Firmicutes		1	0.472602	0	3.93e-05	3.99e-05	0	3.99e-05	168	0	0	21	58	23	0	7	59
deblur_434802	k__Bacteria		1	1	0	4.63e-05	3.99e-05	0	3.99e-05	197	0	0	19	77	101	0	0	0
deblur_435686	k__Bacteria; p__Proteobacteria		1	1	1.38234e-05	2.73e-05	4e-05	0	4e-05	119	18	9	9	16	21	18	17	11
3293892	k__Bacteria; p__Bacteroidetes; c__Bacteroidia; o__Bacteroidales; f__S24-7; g__; s__		1	1	0	4.72e-06	4.06e-05	0	4.06e-05	117	0	0	0	16	66	0	35	0
deblur_435583	k__Bacteria; p__Firmicutes; c__Clostridia; o__Clostridiales; f__Ruminococcaceae		1	1	7.83104e-05	7.5e-05	4.07e-05	0	4.07e-05	234	55	33	39	26	39	17	9	16
deblur_435735	k__Bacteria; p__Firmicutes; c__Clostridia; o__Clostridiales; f__Ruminococcaceae; g__Ruminococcus; s__		1	1	9.0663e-06	2.13e-05	4.11e-05	0	4.11e-05	117	21	2	11	6	27	11	28	11
deblur_434857	k__Bacteria; p__Firmicutes; c__Erysipelotrichi; o__Erysipelotrichales; f__Erysipelotrichaceae		1	0.262748	0.000114056	4.1e-05	4.13e-05	0	4.13e-05	174	28	25	16	17	17	2	29	40
deblur_407200	k__Bacteria; p__Firmicutes; c__Clostridia; o__Clostridiales; f__Ruminococcaceae; g__; s__		1	1	2.44401e-05	7.28e-05	4.13e-05	0	4.13e-05	242	26	19	66	42	17	4	14	54
deblur_386574	k__Bacteria; p__Firmicutes; c__Clostridia; o__Clostridiales		1	0.105812	0	7.46e-05	4.18e-05	0	4.18e-05	243	79	5	66	0	87	6	0	0
deblur_435076	k__Bacteria; p__Firmicutes; c__Clostridia; o__Clostridiales; f__Lachnospiraceae; g__Coprococcus; s__		1	1	3.42497e-05	0.000137634	4.34e-05	0	4.34e-05	417	51	56	151	51	33	4	68	3
deblur_434818	k__Bacteria; p__Firmicutes; c__Clostridia; o__Clostridiales; f__Lachnospiraceae		1	1	2.37899e-05	2.13e-05	4.35e-05	0	4.35e-05	129	2	13	20	11	3	2	4	74
deblur_428303	k__Bacteria; p__Firmicutes; c__Clostridia; o__Clostridiales; f__Ruminococcaceae; g__Oscillospira		1	0.83248	8.2383e-06	0.000149226	4.37e-05	0	4.37e-05	433	3	5	192	133	31	0	24	45
deblur_435116	k__Bacteria; p__Firmicutes; c__Clostridia; o__Clostridiales; f__Ruminococcaceae; g__Ruminococcus; s__		1	0.464535	0.000132099	3.05e-05	4.38e-05	0	4.38e-05	149	16	6	19	23	3	54	5	23
743923	k__Bacteria; p__Firmicutes; c__Clostridia; o__Clostridiales; f__; g__; s__		1	1	0.000164185	0.000115192	4.38e-05	0	4.38e-05	315	107	0	43	65	23	35	42	0
deblur_406349	k__Bacteria; p__Firmicutes; c__Clostridia; o__Clostridiales		1	1	2.35319e-06	3.47e-05	4.39e-05	0	4.39e-05	195	5	0	55	18	53	2	47	15
deblur_434847	k__Bacteria; p__Firmicutes; c__Clostridia; o__Clostridiales; f__Ruminococcaceae; g__Oscillospira		1	0.71619	0.000199825	5.5e-05	4.39e-05	0	4.39e-05	188	13	19	36	38	19	28	26	9
deblur_435601	k__Bacteria		1	1	8.03577e-05	6.84e-05	4.4e-05	0	4.4e-05	169	77	17	9	32	2	24	2	6
deblur_427610	k__Bacteria; p__Tenericutes; c__Mollicutes; o__RF39; f__; g__; s__		1	0.116676	0.000227431	0	4.42e-05	0	4.42e-05	101	0	0	0	0	0	0	3	98
deblur_428318	k__Bacteria; p__Firmicutes; c__Clostridia; o__Clostridiales; f__; g__; s__		1	0.971911	9.76596e-07	1.76e-05	4.44e-05	0	4.44e-05	135	10	7	4	18	26	42	14	14
4479151	k__Bacteria; p__Proteobacteria; c__Gammaproteobacteria; o__Enterobacteriales; f__Enterobacteriaceae; g__; s__		1	1	5.82916e-05	6.82e-05	4.44e-05	0	4.44e-05	249	51	43	0	54	56	0	13	32
1652947	k__Bacteria; p__Bacteroidetes; c__Bacteroidia; o__Bacteroidales; f__S24-7; g__; s__		1	1	0	0	4.53e-05	0	4.53e-05	114	0	0	0	0	63	0	51	0
deblur_407522	k__Bacteria; p__Firmicutes; c__Clostridia; o__Clostridiales; f__Ruminococcaceae; g__Oscillospira; s__		1	1	3.67867e-05	3.5e-05	4.54e-05	0	4.54e-05	184	4	30	0	48	8	46	48	0
deblur_417880	k__Bacteria; p__Tenericutes; c__Mollicutes; o__RF39; f__; g__; s__		1	0.34201	0.000281929	1.35e-05	4.62e-05	0	4.62e-05	132	26	0	0	0	0	0	0	106
279949	k__Bacteria; p__Firmicutes; c__Clostridia; o__Clostridiales; f__Ruminococcaceae; g__; s__		1	0.0961936	1.80395e-05	9.58e-05	4.75e-05	0	4.75e-05	306	63	19	78	40	30	0	37	39
deblur_320616	k__Bacteria; p__Firmicutes; c__Erysipelotrichi; o__Erysipelotrichales; f__Erysipelotrichaceae; g__Coprobacillus; s__		1	1	0	0	4.78e-05	0	4.78e-05	119	0	0	0	0	85	34	0	0
deblur_435612	k__Bacteria; p__Firmicutes; c__Clostridia; o__Clostridiales; f__Ruminococcaceae; g__; s__		1	1	4.39139e-05	2.95e-05	4.78e-05	0	4.78e-05	161	13	24	12	9	60	15	23	5
deblur_348170	k__Bacteria; p__Firmicutes; c__Clostridia; o__Clostridiales; f__Lachnospiraceae		1	1	0	1.37e-06	4.79e-05	0	4.79e-05	103	0	3	0	0	0	0	82	18
deblur_407479	k__Bacteria; p__Firmicutes; c__Clostridia		1	1	0.000195411	5.71e-05	4.8e-05	0	4.8e-05	214	33	11	13	58	24	6	18	51
394980	k__Bacteria; p__Firmicutes; c__Clostridia; o__Clostridiales; f__Ruminococcaceae; g__; s__		1	1	4.3664e-05	5.32e-05	4.82e-05	0	4.82e-05	197	51	16	18	13	34	35	28	2
4326968	k__Bacteria; p__Firmicutes; c__Clostridia; o__Clostridiales; f__; g__; s__		1	1	3.67027e-05	4.7e-05	4.83e-05	0	4.83e-05	195	6	0	66	17	31	0	14	61
deblur_418475	k__Bacteria; p__Tenericutes; c__Mollicutes; o__RF39; f__; g__; s__		1	1	2.31491e-05	3.63e-05	4.87e-05	0	4.87e-05	161	19	32	11	6	14	0	15	64
deblur_434696	k__Bacteria; p__Bacteroidetes; c__Bacteroidia; o__Bacteroidales; f__S24-7; g__; s__		1	1	8.99097e-05	4.73e-05	4.89e-05	0	4.89e-05	203	6	48	29	22	14	0	30	54
deblur_406180	k__Bacteria; p__Firmicutes		1	1	0.000180552	9.17e-05	4.91e-05	0	4.91e-05	302	0	22	69	101	95	0	0	15
324644	k__Bacteria; p__Firmicutes; c__Clostridia; o__Clostridiales; f__Ruminococcaceae; g__Ruminococcus; s__		1	1	0	1.18e-06	4.95e-05	0	4.95e-05	125	0	0	0	4	69	0	50	2
205613	k__Bacteria; p__Firmicutes; c__Clostridia; o__Clostridiales; f__Lachnospiraceae; g__Coprococcus; s__		1	1	7.47459e-05	1.33e-05	4.96e-05	0	4.96e-05	122	2	4	16	2	0	3	77	18
4331051	k__Bacteria; p__Firmicutes; c__Erysipelotrichi; o__Erysipelotrichales; f__Erysipelotrichaceae; g__[Eubacterium]; s__dolichum		1	1	3.21822e-05	0.000379352	4.98e-05	0.000216966	4.98e-05	804	683	2	14	14	59	26	6	0
deblur_434853	k__Bacteria; p__Firmicutes; c__Clostridia; o__Clostridiales; f__[Mogibacteriaceae]; g__; s__		1	1	8.45463e-05	5.67e-05	5.01e-05	0	5.01e-05	199	58	21	15	16	33	31	25	0
deblur_435624	k__Bacteria		1	1	0.000141086	4.01e-05	5.02e-05	0	5.02e-05	185	44	10	0	31	16	9	54	21
deblur_435047	k__Bacteria; p__Firmicutes; c__Clostridia; o__Clostridiales; f__Lachnospiraceae; g__Moryella; s__		1	0.0801375	1.53787e-05	6.24e-05	5.03e-05	0	5.03e-05	234	34	25	41	34	43	21	15	21
deblur_418018	k__Bacteria; p__Firmicutes; c__Clostridia; o__Clostridiales		1	0.0490693	0	3.25e-05	5.06e-05	0	5.06e-05	172	7	4	34	24	8	2	41	52
deblur_428203	k__Bacteria; p__Firmicutes; c__Clostridia; o__Clostridiales; f__Lachnospiraceae		1	1	3.56902e-05	5.05e-05	5.06e-05	0	5.06e-05	210	49	8	31	22	62	15	13	10
4422542	k__Bacteria; p__Firmicutes; c__Clostridia; o__Clostridiales; f__; g__; s__		1	1	2.68629e-05	3.87e-05	5.08e-05	0	5.08e-05	176	7	11	28	34	16	45	20	15
deblur_435707	k__Bacteria; p__Firmicutes; c__Clostridia; o__Clostridiales; f__Ruminococcaceae		1	1	0.000141073	0.00012354	5.09e-05	0	5.09e-05	360	77	28	104	43	0	8	45	55
371416	k__Bacteria; p__Firmicutes; c__Clostridia; o__Clostridiales; f__[Mogibacteriaceae]; g__; s__		1	1	8.63801e-05	7.89e-05	5.11e-05	0	5.11e-05	267	19	28	57	57	2	14	31	59
1111350	k__Bacteria; p__Firmicutes; c__Clostridia; o__Clostridiales; f__Ruminococcaceae; g__; s__		1	1	0.000262471	0.000128247	5.11e-05	0	5.11e-05	366	64	83	65	46	2	20	42	44
deblur_434951	k__Bacteria; p__Firmicutes; c__Clostridia; o__Clostridiales; f__Ruminococcaceae; g__Oscillospira; s__		1	1	7.94326e-05	3.78e-05	5.12e-05	0	5.12e-05	192	9	11	35	23	3	0	72	39
deblur_253414	k__Bacteria; p__Firmicutes; c__Clostridia; o__Clostridiales; f__Lachnospiraceae		1	1	0	4.99e-06	5.29e-05	0	5.29e-05	104	0	0	0	10	0	0	0	94
182044	k__Bacteria; p__Firmicutes; c__Clostridia; o__Clostridiales; f__Ruminococcaceae; g__; s__		1	1	0.000104094	0.000168226	5.37e-05	0	5.37e-05	435	118	95	10	101	49	23	8	31
383992	k__Bacteria; p__Firmicutes; c__Clostridia; o__Clostridiales; f__; g__; s__		1	0.567787	9.94321e-05	2.79e-05	5.43e-05	0	5.43e-05	169	7	0	27	21	18	7	54	35
deblur_428191	k__Bacteria; p__Firmicutes; c__Clostridia; o__Clostridiales; f__Ruminococcaceae; g__Oscillospira; s__		1	1	5.65499e-05	7.38e-05	5.44e-05	0	5.44e-05	272	23	3	106	17	51	31	24	17
deblur_389999	k__Bacteria; p__Firmicutes; c__Clostridia; o__Clostridiales; f__Ruminococcaceae; g__Ruminococcus		1	1	8.32274e-05	0.000101055	5.44e-05	0	5.44e-05	339	0	153	54	11	0	0	2	119
deblur_435497	k__Bacteria; p__Firmicutes; c__Clostridia; o__Clostridiales; f__Ruminococcaceae		1	1	3.53422e-05	2.37e-05	5.46e-05	0	5.46e-05	136	35	7	0	0	0	66	14	14
deblur_391202	k__Bacteria; p__Bacteroidetes; c__Bacteroidia; o__Bacteroidales; f__S24-7; g__; s__		1	0.00181316	1.24468e-06	5.92e-05	5.46e-05	0	5.46e-05	263	19	21	33	71	71	0	21	27
deblur_435717	k__Bacteria; p__Firmicutes; c__Clostridia; o__Clostridiales; f__Ruminococcaceae; g__Ruminococcus; s__		1	1	6.79282e-05	4.24e-05	5.47e-05	0	5.47e-05	206	13	22	30	28	12	17	25	59
deblur_434873	k__Bacteria; p__Firmicutes; c__Clostridia; o__Clostridiales		1	1	6.37922e-05	1.07e-05	5.49e-05	0	5.49e-05	131	0	0	22	5	42	0	44	18
1112614	k__Bacteria; p__Firmicutes; c__Clostridia; o__Clostridiales; f__Ruminococcaceae; g__; s__		1	1	6.94503e-05	4.81e-05	5.5e-05	0	5.5e-05	213	19	0	15	76	12	2	13	76
397444	k__Bacteria; p__Firmicutes; c__Clostridia; o__Clostridiales; f__Ruminococcaceae; g__; s__		1	0.108268	1.33168e-05	5.53e-05	5.52e-05	0	5.52e-05	241	16	23	45	31	21	0	59	46
212532	k__Bacteria; p__Firmicutes; c__Clostridia; o__Clostridiales; f__Ruminococcaceae; g__; s__		1	1	1.48467e-05	1.58e-05	5.54e-05	0	5.54e-05	150	7	2	2	24	69	38	0	8
deblur_418486	k__Bacteria; p__Firmicutes; c__Clostridia; o__Clostridiales; f__Lachnospiraceae		1	1	2.77885e-05	3.25e-05	5.55e-05	0	5.55e-05	181	14	10	26	20	13	13	47	38
deblur_389717	k__Bacteria; p__Tenericutes; c__Mollicutes; o__RF39; f__; g__; s__		1	1	0	1.32e-06	5.56e-05	0	5.56e-05	117	0	2	0	0	0	0	40	75
832848	k__Bacteria; p__Firmicutes; c__Clostridia; o__Clostridiales; f__; g__; s__		1	1	0.000108507	4.21e-05	5.6e-05	0	5.6e-05	195	0	6	53	32	5	96	0	3
deblur_434842	k__Bacteria; p__Firmicutes; c__Clostridia; o__Clostridiales; f__Lachnospiraceae		1	1	3.13176e-05	2.49e-05	5.62e-05	0	5.62e-05	164	4	9	19	19	18	24	39	32
deblur_388608	k__Bacteria; p__Firmicutes; c__Clostridia; o__Clostridiales		1	1	0	2.66e-06	5.68e-05	0	5.68e-05	178	0	0	0	9	59	0	110	0
deblur_435739	k__Bacteria		1	1	0.000101928	0.000117269	5.73e-05	0	5.73e-05	333	47	42	43	99	23	37	23	19
deblur_428344	k__Bacteria; p__Firmicutes; c__Clostridia; o__Clostridiales		1	1	0	1.8e-05	5.74e-05	0	5.74e-05	141	0	18	13	5	40	28	2	35
454252	k__Bacteria; p__Firmicutes; c__Clostridia; o__Clostridiales; f__Ruminococcaceae; g__Oscillospira; s__		1	1	6.0993e-05	1.98e-05	5.76e-05	0	5.76e-05	136	0	0	11	38	0	0	30	57
295075	k__Bacteria; p__Firmicutes; c__Clostridia; o__Clostridiales; f__Lachnospiraceae; g__[Ruminococcus]; s__gnavus		1	1	8.74421e-06	1.99e-05	5.77e-05	0	5.77e-05	174	15	16	10	0	95	0	36	2
deblur_417924	k__Bacteria; p__Firmicutes; c__Clostridia; o__Clostridiales; f__Ruminococcaceae		1	1	2.15681e-05	6.35e-05	5.79e-05	0	5.79e-05	256	24	26	37	53	23	16	30	47
deblur_417807	k__Bacteria; p__Tenericutes; c__Mollicutes; o__RF39; f__; g__; s__		1	1	5.23177e-05	5.33e-05	5.81e-05	0	5.81e-05	217	27	31	27	13	20	17	11	71
deblur_406260	k__Bacteria; p__Firmicutes; c__Clostridia; o__Clostridiales; f__Lachnospiraceae		1	0.00793145	1.18298e-06	5.93e-05	5.84e-05	0	5.84e-05	258	47	10	51	19	77	7	43	4
174457	k__Bacteria; p__Firmicutes; c__Clostridia; o__Clostridiales; f__; g__; s__		1	1	2.97432e-05	0.000116094	5.84e-05	0	5.84e-05	349	213	0	0	0	0	0	0	136
deblur_428095	k__Bacteria; p__Firmicutes		1	1	7.28037e-05	7.73e-05	5.9e-05	0	5.9e-05	312	48	33	50	37	56	11	35	42
deblur_434880	k__Bacteria; p__Firmicutes; c__Clostridia; o__Clostridiales		1	1	8.92499e-05	6.9e-05	5.94e-05	0	5.94e-05	269	31	11	29	69	30	2	41	56
deblur_434831	k__Bacteria; p__Firmicutes; c__Clostridia; o__Clostridiales; f__Ruminococcaceae; g__Oscillospira; s__		1	1	2.75319e-06	1.33e-05	5.96e-05	0	5.96e-05	148	7	0	7	13	3	0	7	111
742117	k__Bacteria; p__Firmicutes; c__Clostridia; o__Clostridiales; f__; g__; s__		1	1.44323e-05	0.000865642	1.17e-05	6.02e-05	0	6.02e-05	121	0	0	14	8	0	0	0	99
deblur_435661	k__Bacteria; p__Firmicutes; c__Clostridia; o__Clostridiales; f__Lachnospiraceae		1	1	2.53309e-05	3.84e-05	6.12e-05	0	6.12e-05	214	17	16	18	24	35	84	14	6
deblur_435045	k__Bacteria; p__Firmicutes; c__Clostridia; o__Clostridiales		1	1	1.57381e-05	2.11e-05	6.14e-05	0	6.14e-05	187	6	25	6	9	107	10	17	7
deblur_427483	k__Bacteria; p__Firmicutes; c__Clostridia; o__Clostridiales; f__Lachnospiraceae		1	1	8.7257e-05	4.74e-05	6.16e-05	0	6.16e-05	215	46	44	3	0	40	51	15	16
deblur_417550	k__Bacteria		1	1	0	0.0011313	6.17e-05	0.0011313	6.17e-05	1649	130	66	1355	0	0	0	0	98
187133	k__Bacteria; p__Firmicutes; c__Clostridia; o__Clostridiales; f__Ruminococcaceae; g__Ruminococcus; s__		1	1	7.29817e-05	4.54e-05	6.21e-05	0	6.21e-05	224	10	7	53	26	6	5	14	103
deblur_435477	k__Bacteria; p__Firmicutes; c__Clostridia; o__Clostridiales; f__Ruminococcaceae		1	1	2.2181e-05	2.02e-05	6.23e-05	0	6.23e-05	157	0	2	30	8	0	87	12	18
299295	k__Bacteria; p__Firmicutes; c__Erysipelotrichi; o__Erysipelotrichales; f__Erysipelotrichaceae; g__Coprobacillus; s__		1	0.0105798	2.4617e-06	6.06e-05	6.23e-05	0	6.23e-05	288	29	2	55	56	104	11	15	16
deblur_434778	k__Bacteria; p__Firmicutes; c__Clostridia; o__Clostridiales; f__Ruminococcaceae; g__Oscillospira; s__		1	1	9.12929e-05	8.49e-05	6.23e-05	0	6.23e-05	293	63	4	32	85	9	37	45	18
450576	k__Bacteria; p__Firmicutes; c__Clostridia; o__Clostridiales; f__Ruminococcaceae; g__; s__		1	0.575904	0.000181043	7.08e-05	6.25e-05	0	6.25e-05	240	20	14	43	56	27	13	50	17
297149	k__Bacteria; p__Firmicutes; c__Clostridia; o__Clostridiales; f__Lachnospiraceae; g__Blautia; s__		1	1	6.44895e-05	7.18e-05	6.33e-05	0	6.33e-05	284	15	76	30	29	9	3	60	62
deblur_418364	k__Bacteria; p__Firmicutes		1	0.0019788	5.87109e-06	7.37e-05	6.44e-05	0	6.44e-05	269	78	43	15	2	24	0	63	44
deblur_428105	k__Bacteria; p__Firmicutes; c__Clostridia; o__Clostridiales; f__Lachnospiraceae		1	1	2.69103e-05	5.67e-05	6.51e-05	0	6.51e-05	253	22	44	7	28	68	61	17	6
deblur_435579	k__Bacteria; p__Firmicutes; c__Clostridia; o__Clostridiales; f__Eubacteriaceae; g__Anaerofustis; s__		1	1	0.000161597	6.34e-05	6.54e-05	0	6.54e-05	258	25	45	14	44	72	33	16	9
deblur_434846	k__Bacteria		1	1	2.40389e-05	3.19e-05	6.58e-05	0	6.58e-05	194	16	19	0	30	41	48	34	6
deblur_434909	k__Bacteria; p__Firmicutes; c__Clostridia; o__Clostridiales; f__Lachnospiraceae		1	1	2.0094e-05	2.98e-05	6.6e-05	0	6.6e-05	203	19	15	11	17	31	49	6	55
deblur_435366	k__Bacteria; p__Firmicutes; c__Clostridia; o__Clostridiales; f__; g__; s__		1	1	0.000153783	8.5e-05	6.6e-05	0	6.6e-05	341	14	11	67	90	61	26	72	0
deblur_322456	k__Bacteria; p__Tenericutes; c__Mollicutes; o__RF39; f__; g__; s__		1	1	0	0	6.61e-05	0	6.61e-05	126	0	0	0	0	55	0	3	68
4453316	k__Bacteria; p__Proteobacteria; c__Alphaproteobacteria; o__Rickettsiales; f__mitochondria; g__Sarcandra; s__grandifolia		1	1	1.29518e-05	3.49e-05	6.63e-05	0	6.63e-05	206	32	20	14	6	48	16	53	17
deblur_435498	k__Bacteria; p__Firmicutes; c__Clostridia; o__Clostridiales; f__Lachnospiraceae; g__Coprococcus; s__		1	1	8.45265e-05	9.93e-05	6.63e-05	0	6.63e-05	353	16	9	84	100	45	13	69	17
162029	k__Bacteria; p__Firmicutes; c__Clostridia; o__Clostridiales; f__; g__; s__		1	5.25231e-05	0.00108313	1.81e-05	6.83e-05	0	6.83e-05	149	0	0	25	10	0	0	0	114
262024	k__Bacteria; p__Firmicutes; c__Clostridia; o__Clostridiales; f__Ruminococcaceae; g__Oscillospira; s__		1	1	6.89007e-05	9.18e-05	6.92e-05	0	6.92e-05	349	36	37	64	56	61	25	32	38
deblur_434883	k__Bacteria; p__Firmicutes; c__Clostridia		1	1	0.000103199	9.56e-05	7.01e-05	0	7.01e-05	307	58	13	48	47	35	31	50	25
4459964	k__Bacteria; p__Firmicutes; c__Clostridia; o__Clostridiales; f__Lachnospiraceae; g__; s__		1	1	5.72914e-05	5.07e-05	7.07e-05	0	7.07e-05	198	5	46	36	9	14	21	23	44
deblur_435611	k__Bacteria; p__Firmicutes; c__Clostridia; o__Clostridiales		1	1	0.000116045	0.000123142	7.1e-05	0	7.1e-05	425	14	66	103	86	31	79	25	21
826065	k__Bacteria; p__Firmicutes; c__Clostridia; o__Clostridiales; f__; g__; s__		1	1	6.69341e-05	0.000126466	7.23e-05	0	7.23e-05	421	168	11	2	70	0	0	4	166
deblur_407761	k__Bacteria; p__Firmicutes; c__Clostridia; o__Clostridiales; f__Ruminococcaceae; g__Oscillospira; s__		1	1	3.86533e-05	3.03e-05	7.26e-05	0	7.26e-05	203	4	12	29	14	18	35	8	83
deblur_385815	k__Bacteria; p__Firmicutes; c__Clostridia; o__Clostridiales; f__Ruminococcaceae; g__Oscillospira; s__		1	1	1.06596e-06	5.96e-06	7.28e-05	0	7.28e-05	177	0	0	10	0	0	0	0	167
deblur_434772	k__Bacteria; p__Firmicutes; c__Clostridia; o__Clostridiales		1	1	5.75926e-05	0.000107491	7.28e-05	0	7.28e-05	358	75	66	20	43	37	4	65	48
deblur_435422	k__Bacteria; p__Firmicutes; c__Clostridia; o__Clostridiales; f__Lachnospiraceae; g__Blautia		1	1	0.00016639	0.000145527	7.32e-05	0	7.32e-05	346	249	4	8	8	0	41	10	26
deblur_435099	k__Bacteria; p__Firmicutes; c__Clostridia; o__Clostridiales; f__Ruminococcaceae		1	0.0838837	5.49159e-05	0.000171484	7.38e-05	0	7.38e-05	534	97	50	127	102	28	14	43	73
deblur_428262	k__Bacteria; p__Firmicutes; c__Clostridia; o__Clostridiales; f__Ruminococcaceae		1	0.00447346	3.74108e-05	0.000163066	7.39e-05	0	7.39e-05	542	71	72	107	122	81	21	38	30
deblur_435510	k__Bacteria; p__Tenericutes; c__Mollicutes; o__RF39; f__; g__; s__		1	1	5.3276e-05	5.54e-05	7.42e-05	0	7.42e-05	265	26	34	12	46	5	52	65	25
179785	k__Bacteria; p__Firmicutes; c__Clostridia; o__Clostridiales; f__; g__; s__		1	1	0.000177074	0.000127007	7.44e-05	0	7.44e-05	439	218	28	0	23	0	0	0	170
deblur_428218	k__Bacteria; p__Firmicutes; c__Clostridia; o__Clostridiales		1	1	3.52242e-05	7.48e-05	7.46e-05	0	7.46e-05	328	19	34	76	35	28	9	41	86
deblur_389544	k__Bacteria; p__Firmicutes; c__Clostridia; o__Clostridiales; f__Ruminococcaceae		1	1	0	2.09e-05	7.54e-05	0	7.54e-05	188	0	0	36	0	0	0	106	46
452014	k__Bacteria; p__Firmicutes; c__Clostridia; o__Clostridiales; f__Ruminococcaceae; g__Oscillospira; s__		1	1.09782e-05	0.000797873	1.49e-05	7.55e-05	0	7.55e-05	144	7	0	16	5	0	46	10	60
deblur_435574	k__Bacteria; p__Bacteroidetes; c__Bacteroidia; o__Bacteroidales; f__Rikenellaceae; g__; s__		1	0.000609596	0.000288847	4.9e-05	7.56e-05	0	7.56e-05	215	61	8	5	22	18	29	23	49
deblur_434285	k__Bacteria		1	1	0.00023136	0.000422223	7.59e-05	0.000329632	7.59e-05	975	668	92	28	55	0	0	132	0
deblur_435577	k__Bacteria		1	1	7.08664e-05	3.01e-05	7.62e-05	0	7.62e-05	173	0	2	33	34	24	5	59	16
deblur_435634	k__Bacteria; p__Firmicutes; c__Bacilli; o__Lactobacillales; f__Streptococcaceae; g__Streptococcus; s__		1	1	5.3003e-05	3.79e-05	7.78e-05	0	7.78e-05	223	7	28	15	26	36	50	34	27
deblur_390109	k__Bacteria; p__Tenericutes; c__Mollicutes; o__RF39; f__; g__; s__		1	1	1.72125e-05	1.98e-05	7.84e-05	0	7.84e-05	227	40	2	0	0	0	0	0	185
deblur_434602	k__Bacteria; p__Firmicutes; c__Clostridia; o__Clostridiales; f__Lachnospiraceae		1	0.0301779	0.000443712	0.000130593	7.9e-05	0	7.9e-05	402	27	71	143	13	9	0	137	2
4430501	k__Bacteria; p__Firmicutes; c__Clostridia; o__Clostridiales; f__Ruminococcaceae; g__; s__		1	1	7.34233e-05	0.000124414	7.92e-05	0	7.92e-05	439	38	16	146	64	61	5	53	56
deblur_427645	k__Bacteria; p__Firmicutes; c__Clostridia; o__Clostridiales; f__Lachnospiraceae		1	1	1.88679e-05	3.3e-06	8e-05	0	8e-05	185	0	3	3	0	0	5	3	171
4343981	k__Bacteria; p__Tenericutes; c__Mollicutes; o__RF39; f__; g__; s__		1	1	5.92343e-06	4.95e-05	8.04e-05	0	8.04e-05	234	76	7	0	0	20	0	7	124
15728	k__Bacteria; p__Firmicutes; c__Erysipelotrichi; o__Erysipelotrichales; f__Erysipelotrichaceae; g__Holdemania; s__		1	1	1.67442e-05	4.74e-05	8.06e-05	0	8.06e-05	244	24	32	12	25	29	82	18	22
deblur_434784	k__Bacteria		1	1	1.47799e-05	4.66e-05	8.08e-05	0	8.08e-05	248	13	17	36	27	24	7	48	76
deblur_435017	k__Bacteria; p__Firmicutes; c__Clostridia; o__Clostridiales; f__Ruminococcaceae		1	1	2.27592e-05	8.23e-05	8.08e-05	0	8.08e-05	341	28	44	49	50	62	35	30	43
deblur_435596	k__Bacteria; p__Firmicutes; c__Clostridia; o__Clostridiales		1	1	6.21825e-05	0.000113457	8.1e-05	0	8.1e-05	398	53	57	49	66	44	46	43	40
deblur_435480	k__Bacteria; p__Firmicutes; c__Clostridia; o__Clostridiales; f__Ruminococcaceae		1	1	5.90975e-05	4.93e-05	8.14e-05	0	8.14e-05	255	52	5	3	42	64	33	52	4
deblur_435563	k__Bacteria; p__Firmicutes; c__Clostridia; o__Clostridiales; f__Lachnospiraceae		1	1	1.7278e-05	6.04e-05	8.14e-05	0	8.14e-05	288	33	55	24	9	54	81	32	0
deblur_407893	k__Bacteria; p__Firmicutes; c__Clostridia; o__Clostridiales		1	0.127391	2.6188e-05	0.000120488	8.17e-05	0	8.17e-05	425	45	46	99	71	38	0	53	73
deblur_418635	k__Bacteria; p__Firmicutes; c__Clostridia; o__Clostridiales		1	0.206573	1.11064e-06	9.81e-05	8.25e-05	0	8.25e-05	330	52	143	0	2	100	15	3	15
deblur_434888	k__Bacteria; p__Bacteroidetes; c__Bacteroidia; o__Bacteroidales; f__Porphyromonadaceae; g__Parabacteroides; s__distasonis		1	1	4.35905e-05	8.01e-05	8.28e-05	0	8.28e-05	379	21	17	44	98	106	5	53	35
deblur_428315	k__Bacteria; p__Firmicutes; c__Clostridia; o__Clostridiales; f__Lachnospiraceae		1	1	3.96916e-05	8.04e-05	8.33e-05	0	8.33e-05	338	69	21	47	30	48	58	33	32
381453	k__Bacteria; p__Firmicutes; c__Clostridia; o__Clostridiales; f__Lachnospiraceae; g__Blautia; s__		1	1	0.000259768	0.000149258	8.35e-05	0	8.35e-05	480	135	48	90	36	43	47	29	52
390497	k__Bacteria; p__Firmicutes; c__Clostridia; o__Clostridiales; f__Ruminococcaceae; g__Oscillospira; s__		1	1	1.07167e-05	1.72e-05	8.39e-05	0	8.39e-05	175	9	9	13	4	3	133	0	4
deblur_428169	k__Bacteria; p__Firmicutes; c__Clostridia; o__Clostridiales; f__Ruminococcaceae; g__Oscillospira; s__		1	1	2.01152e-05	7.56e-05	8.4e-05	0	8.4e-05	338	35	11	47	70	39	20	67	49
deblur_435340	k__Bacteria; p__Firmicutes		1	1	0.000816447	6.16e-05	8.42e-05	0	8.42e-05	306	109	0	18	0	174	5	0	0
deblur_434799	k__Bacteria; p__Firmicutes; c__Clostridia; o__Clostridiales; f__Ruminococcaceae; g__Oscillospira; s__		1	1	4.09652e-05	8.76e-05	8.52e-05	0	8.52e-05	358	12	133	7	20	111	2	34	39
deblur_435620	k__Bacteria; p__Firmicutes; c__Clostridia; o__Clostridiales; f__Lachnospiraceae		1	1	2.88656e-05	2.83e-05	8.62e-05	0	8.62e-05	174	24	10	15	9	41	34	32	9
deblur_435605	k__Bacteria; p__Firmicutes; c__Clostridia; o__Clostridiales		1	1	8.19859e-05	8.37e-05	8.62e-05	0	8.62e-05	330	18	56	66	25	22	20	65	58
4443094	k__Bacteria; p__Firmicutes; c__Clostridia; o__Clostridiales; f__; g__; s__		1	1	0	1.45e-05	8.71e-05	0	8.71e-05	186	0	0	18	0	163	0	5	0
deblur_434775	k__Bacteria; p__Firmicutes; c__Clostridia; o__Clostridiales		1	1	0.000190734	0.000144551	8.82e-05	0	8.82e-05	562	4	6	95	245	16	0	0	196
deblur_427539	k__Bacteria; p__Tenericutes; c__Mollicutes; o__RF39; f__; g__; s__		1	1	5.84375e-05	3.58e-05	8.86e-05	0	8.86e-05	259	39	7	6	29	17	4	19	138
deblur_390295	k__Bacteria; p__Tenericutes; c__Mollicutes; o__RF39; f__; g__; s__		1	1	9.86285e-06	9.35e-06	8.88e-05	0	8.88e-05	223	4	4	6	7	131	61	10	0
deblur_434695	k__Bacteria; p__Firmicutes; c__Clostridia; o__Clostridiales; f__Ruminococcaceae		1	1	5.11487e-05	0.000134535	9.01e-05	0	9.01e-05	396	175	13	55	16	117	5	13	2
deblur_434824	k__Bacteria; p__Firmicutes; c__Clostridia; o__Clostridiales		1	1	0.000130298	0.000396875	9.01e-05	0.000267666	9.01e-05	880	59	249	427	0	0	0	138	7
1113369	k__Bacteria; p__Firmicutes; c__Clostridia; o__Clostridiales; f__Ruminococcaceae; g__Ruminococcus; s__		1	1	1.72774e-05	1.46e-05	9.17e-05	0	9.17e-05	229	4	9	13	4	70	0	106	23
4484162	k__Bacteria; p__Firmicutes; c__Clostridia; o__Clostridiales; f__Lachnospiraceae; g__Dorea; s__		1	1	0	0	9.25e-05	0	9.25e-05	156	0	0	0	0	3	153	0	0
deblur_435591	k__Bacteria; p__Firmicutes; c__Clostridia; o__Clostridiales; f__Ruminococcaceae; g__Oscillospira		1	1	0.000103238	8.5e-05	9.26e-05	0	9.26e-05	372	19	23	54	83	53	9	48	83
360238	k__Bacteria; p__Firmicutes; c__Erysipelotrichi; o__Erysipelotrichales; f__Erysipelotrichaceae; g__; s__		1	1	5.12307e-05	8.89e-05	9.31e-05	0	9.31e-05	400	103	19	28	45	80	76	38	11
deblur_434958	k__Bacteria		1	1	3.15931e-05	8.55e-05	9.35e-05	0	9.35e-05	335	48	50	18	42	64	86	17	10
deblur_435729	k__Bacteria; p__Firmicutes; c__Clostridia; o__Clostridiales		1	1	2.73373e-05	0.000481159	9.4e-05	0.000481159	9.4e-05	1145	269	22	447	223	147	10	22	5
382998	k__Bacteria; p__Firmicutes; c__Clostridia; o__Clostridiales; f__Ruminococcaceae; g__; s__		1	1	0.000109194	7.29e-05	9.41e-05	0	9.41e-05	354	50	16	26	66	28	65	47	56
deblur_435679	k__Bacteria; p__Firmicutes; c__Clostridia; o__Clostridiales; f__Lachnospiraceae		1	0.581629	0.000269124	6.85e-05	9.42e-05	0	9.42e-05	334	37	38	34	27	22	28	75	73
deblur_435526	k__Bacteria; p__Tenericutes; c__Mollicutes; o__RF39; f__; g__; s__		1	1	3.43038e-05	3.64e-06	9.53e-05	0	9.53e-05	171	5	0	0	0	59	105	2	0
deblur_434240	k__Bacteria; p__Firmicutes; c__Clostridia; o__Clostridiales		1	1	3.93434e-06	1.28e-05	9.53e-05	0	9.53e-05	206	0	0	21	2	0	12	30	141
deblur_330614	k__Bacteria; p__Firmicutes; c__Clostridia; o__Clostridiales; f__Ruminococcaceae; g__Ruminococcus; s__		1	1	0	5.02e-06	9.62e-05	0	9.62e-05	216	0	11	0	0	76	129	0	0
deblur_434152	k__Bacteria; p__Firmicutes; c__Clostridia; o__Clostridiales		1	1	0.000310011	0.0002591	9.65e-05	0	9.65e-05	704	194	13	109	200	10	10	135	33
deblur_427449	k__Bacteria; p__Firmicutes; c__Clostridia; o__Clostridiales		1	1	0.000127492	9.55e-05	9.72e-05	0	9.72e-05	250	4	20	158	8	20	0	28	12
deblur_427287	k__Bacteria; p__Firmicutes; c__Clostridia; o__Clostridiales		1	0.0595305	0.000970119	0	9.81e-05	0	9.81e-05	211	0	0	0	0	0	0	62	149
deblur_406062	k__Bacteria; p__Firmicutes; c__Clostridia		1	1	2.12306e-05	3.07e-06	9.86e-05	0	9.86e-05	153	0	2	4	0	133	14	0	0
deblur_434793	k__Bacteria; p__Firmicutes; c__Clostridia; o__Clostridiales; f__Ruminococcaceae		1	1	3.21305e-05	4.38e-05	9.89e-05	0	9.89e-05	220	2	0	54	34	40	10	51	29
400739	k__Bacteria; p__Firmicutes; c__Clostridia; o__Clostridiales; f__Lachnospiraceae; g__Dorea; s__		1	1	1.96527e-05	6.14e-05	9.9e-05	0	9.9e-05	360	48	28	14	37	44	22	9	158
175377	k__Bacteria; p__Firmicutes; c__Clostridia; o__Clostridiales; f__Ruminococcaceae; g__Oscillospira; s__		1	1	5.01693e-05	6.13e-05	9.93e-05	0	9.93e-05	314	70	13	9	28	121	36	37	0
deblur_389883	k__Bacteria; p__Firmicutes; c__Clostridia; o__Clostridiales; f__Lachnospiraceae		1	1	0	6.39e-06	9.95e-05	0	9.95e-05	219	0	14	0	0	0	0	146	59
25534	k__Bacteria; p__Firmicutes; c__Clostridia; o__Clostridiales; f__Lachnospiraceae; g__; s__		1	1	0.000102396	0.000182287	9.97e-05	0	9.97e-05	574	171	93	56	40	88	65	36	25
4018978	k__Bacteria; p__Firmicutes; c__Clostridia; o__Clostridiales; f__Lachnospiraceae; g__[Ruminococcus]; s__gnavus		1	1	0.000432261	0.000421954	0.000102749	0.000323999	0.000102749	1189	50	57	266	611	21	41	45	98
deblur_418281	k__Bacteria		1	1	0	0.00135078	0.000103151	0.00135078	0.000103151	2389	564	1645	0	0	10	21	149	0
deblur_385764	k__Bacteria		1	1	0	0	0.000103492	0	0.000103492	220	0	0	0	0	0	32	179	9
4337038	k__Bacteria; p__Firmicutes; c__Clostridia; o__Clostridiales; f__Ruminococcaceae; g__; s__		1	1	8.72204e-05	8.79e-05	0.000103576	0	0.000103576	393	40	23	38	79	52	85	61	15
deblur_435458	k__Bacteria; p__Firmicutes; c__Clostridia; o__Clostridiales; f__Ruminococcaceae		1	1	0.000145497	0.000218837	0.000104771	0	0.000104771	680	148	46	185	50	206	33	12	0
deblur_435595	k__Bacteria		1	1	8.97509e-05	0.000176502	0.000104882	0	0.000104882	518	107	117	54	47	63	33	73	24
830793	k__Bacteria; p__Firmicutes; c__Clostridia; o__Clostridiales; f__Ruminococcaceae; g__; s__		1	1	0.00011827	9.19e-05	0.000106196	0	0.000106196	369	57	53	35	39	35	34	81	35
386222	k__Bacteria; p__Firmicutes; c__Clostridia; o__Clostridiales; f__Ruminococcaceae; g__Oscillospira; s__		1	1	4.63881e-05	6.18e-05	0.000106263	0	0.000106263	335	42	6	71	0	29	153	27	7
deblur_306709	k__Bacteria; p__Firmicutes; c__Clostridia; o__Clostridiales		1	1	0	0.000427366	0.000106537	0.000340898	0.000106537	1040	0	26	601	200	0	0	213	0
734718	k__Bacteria; p__Firmicutes; c__Clostridia; o__Clostridiales; f__Ruminococcaceae; g__Oscillospira; s__		1	1	0.00015107	9.62e-05	0.000106893	0	0.000106893	418	24	0	156	11	0	0	66	161
deblur_434850	k__Bacteria		1	1	4.72591e-05	4.62e-05	0.000106921	0	0.000106921	305	12	0	62	30	0	0	105	96
deblur_434896	k__Bacteria; p__Firmicutes; c__Clostridia; o__Clostridiales; f__Ruminococcaceae; g__Oscillospira		1	1	0.000187596	0.000359871	0.000107864	0.0001719	0.000107864	967	84	147	299	228	88	40	66	15
deblur_434207	k__Bacteria; p__Firmicutes; c__Clostridia; o__Clostridiales; f__; g__; s__		1	1	0.000120666	6.2e-05	0.000108347	0	0.000108347	327	20	101	0	0	2	47	51	106
97639	k__Bacteria; p__Firmicutes; c__Clostridia; o__Clostridiales; f__[Mogibacteriaceae]; g__; s__		1	1	8.64279e-05	0.000110105	0.000109001	0	0.000109001	466	49	49	49	88	55	67	52	57
837061	k__Bacteria; p__Firmicutes; c__Clostridia; o__Clostridiales; f__; g__; s__		1	0.855257	0.000568737	6.61e-06	0.000109289	0	0.000109289	242	0	0	13	0	0	0	13	216
deblur_434732	k__Bacteria; p__Firmicutes		1	1	0.000145192	2.26e-05	0.000109758	0	0.000109758	265	15	11	2	17	71	22	30	97
deblur_365381	k__Bacteria		1	1	0	0	0.000110081	0	0.000110081	228	0	0	0	0	0	170	58	0
deblur_428240	k__Bacteria		1	1	2.00428e-05	0.000277995	0.00011116	1.41688e-05	0.00011116	602	300	82	0	0	4	0	107	109
deblur_406721	k__Bacteria; p__Firmicutes; c__Clostridia; o__Clostridiales		1	1	0.000121919	3.62e-05	0.000111674	0	0.000111674	194	31	26	0	0	0	137	0	0
164344	k__Bacteria; p__Bacteroidetes; c__Bacteroidia; o__Bacteroidales; f__[Odoribacteraceae]; g__Odoribacter; s__		1	1	3.92103e-05	7.01e-05	0.00011239	0	0.00011239	322	113	7	0	14	107	79	0	2
deblur_428196	k__Bacteria; p__Firmicutes; c__Clostridia; o__Clostridiales; f__Ruminococcaceae		1	1	7.7057e-05	9.1e-05	0.000112534	0	0.000112534	427	30	74	44	46	84	69	59	21
deblur_407526	k__Bacteria		1	1	2.81115e-05	0.000101838	0.000113169	0	0.000113169	451	0	0	146	81	14	33	98	79
deblur_435486	k__Bacteria; p__Tenericutes; c__Mollicutes; o__RF39; f__; g__; s__		1	1	0.000119925	4.45e-05	0.000113228	0	0.000113228	294	51	29	6	7	80	45	39	37
deblur_435503	k__Bacteria; p__Firmicutes; c__Clostridia; o__Clostridiales; f__Ruminococcaceae		1	1	9.13414e-05	5.75e-05	0.000113384	0	0.000113384	336	57	19	12	29	56	35	70	58
deblur_434662	k__Bacteria; p__Firmicutes; c__Clostridia; o__Clostridiales; f__Ruminococcaceae; g__Oscillospira; s__		1	1	0.000251261	0.000260053	0.00011457	0	0.00011457	712	33	75	371	23	0	76	131	3
deblur_428213	k__Bacteria		1	1	3.52693e-05	0.000104524	0.000115308	0	0.000115308	456	67	48	59	48	44	152	38	0
deblur_435673	k__Bacteria; p__Firmicutes; c__Clostridia; o__Clostridiales; f__Ruminococcaceae; g__Ruminococcus; s__		1	1	4.734e-05	7.22e-05	0.000115412	0	0.000115412	391	69	12	20	55	40	25	89	81
342764	k__Bacteria; p__Firmicutes; c__Clostridia; o__Clostridiales; f__Ruminococcaceae; g__Ruminococcus; s__		1	3.99838e-05	0.00195809	0.000124165	0.000115894	0	0.000115894	449	15	47	115	56	42	0	17	157
196905	k__Bacteria; p__Firmicutes; c__Clostridia; o__Clostridiales; f__Ruminococcaceae; g__; s__		1	1	0.000156234	0.000193257	0.000115899	0	0.000115899	614	107	149	40	78	44	19	114	63
deblur_435598	k__Bacteria; p__Firmicutes; c__Clostridia; o__Clostridiales; f__Ruminococcaceae; g__; s__		1	1	5.41263e-05	4.12e-05	0.000116209	0	0.000116209	273	10	9	31	29	71	76	45	2
deblur_435582	k__Bacteria; p__Firmicutes; c__Clostridia; o__Clostridiales; f__Lachnospiraceae		1	1	0.000108723	0.000126632	0.000116574	0	0.000116574	514	39	47	102	80	92	15	57	82
279431	k__Bacteria; p__Firmicutes; c__Clostridia; o__Clostridiales; f__Ruminococcaceae; g__Ruminococcus; s__		1	0.0333083	4.89794e-05	0.000156793	0.000117284	0	0.000117284	583	88	23	93	135	21	57	57	109
deblur_434777	k__Bacteria; p__Firmicutes; c__Clostridia; o__Clostridiales; f__Ruminococcaceae		1	1	4.91485e-05	4.04e-05	0.000118492	0	0.000118492	306	42	25	0	7	68	0	70	94
deblur_362875	k__Bacteria; p__Firmicutes; c__Clostridia; o__Clostridiales; f__Lachnospiraceae		1	1	0	3.66e-06	0.00011884	0	0.00011884	235	0	7	0	0	90	138	0	0
deblur_434961	k__Bacteria		1	1	0.000108372	0.000270123	0.000118867	0	0.000118867	810	238	8	173	119	151	4	0	117
deblur_434219	k__Bacteria		1	1	5.53107e-05	0.000100746	0.000120422	0	0.000120422	423	46	68	7	72	73	82	29	46
deblur_434651	k__Bacteria; p__Firmicutes; c__Bacilli; o__Lactobacillales; f__Lactobacillaceae; g__Lactobacillus		1	1	0.000686866	3.58e-05	0.000120449	0	0.000120449	333	5	0	48	19	5	0	0	256
deblur_418596	k__Bacteria; p__Tenericutes; c__RF3; o__ML615J-28; f__; g__; s__		1	1	2.424e-05	6.52e-05	0.000121295	0	0.000121295	358	11	125	0	0	0	0	6	216
1111522	k__Bacteria; p__Tenericutes; c__Mollicutes; o__RF39; f__; g__; s__		1	1	5.76337e-05	5.4e-05	0.000123099	0	0.000123099	344	12	24	9	65	50	112	72	0
deblur_435570	k__Bacteria; p__Firmicutes; c__Clostridia; o__Clostridiales; f__Lachnospiraceae		1	1	0.000121941	5.12e-05	0.000123453	0	0.000123453	358	29	13	27	38	57	111	54	29
deblur_435562	k__Bacteria; p__Firmicutes; c__Clostridia; o__Clostridiales; f__Ruminococcaceae; g__Oscillospira		1	1	0.00013522	0.000111526	0.000123624	0	0.000123624	486	41	53	71	65	49	68	91	48
deblur_435543	k__Bacteria; p__Firmicutes; c__Clostridia; o__Clostridiales; f__Lachnospiraceae		1	1	5.51794e-05	3.04e-05	0.000123656	0	0.000123656	209	19	0	31	11	0	148	0	0
deblur_405461	k__Bacteria		1	1	8.96434e-06	7.79e-05	0.000123674	0	0.000123674	381	4	52	66	0	35	0	203	21
deblur_434899	k__Bacteria; p__Firmicutes; c__Clostridia; o__Clostridiales; f__Dehalobacteriaceae; g__Dehalobacterium; s__		1	1	4.852e-05	7.39e-05	0.000124126	0	0.000124126	410	33	33	57	26	65	75	55	66
deblur_434709	k__Bacteria		1	1	0.000324922	0.000216184	0.0001246	0	0.0001246	676	87	54	126	144	48	18	56	143
deblur_435542	k__Bacteria; p__Firmicutes; c__Clostridia; o__Clostridiales; f__Ruminococcaceae; g__Oscillospira; s__		1	0.271568	0.000546073	0.000149142	0.000124836	0	0.000124836	556	69	51	70	121	73	68	70	34
4460109	k__Bacteria; p__Firmicutes; c__Clostridia; o__Clostridiales; f__; g__; s__		1	1	0.000149105	9.72e-05	0.000126293	0	0.000126293	348	58	35	48	49	15	17	30	96
deblur_435120	k__Bacteria; p__Firmicutes; c__Clostridia; o__Clostridiales		1	1	8.66852e-05	0.000128005	0.000126997	0	0.000126997	519	85	12	119	38	68	61	94	42
deblur_435524	k__Bacteria; p__Firmicutes; c__Clostridia; o__Clostridiales; f__Ruminococcaceae		1	1	0.000244109	0.000243645	0.000127042	0	0.000127042	744	63	46	246	136	47	45	68	93
deblur_435469	k__Bacteria		1	1	0.000141535	0.000313875	0.00012725	8.74012e-05	0.00012725	792	407	116	61	13	75	56	43	21
deblur_435481	k__Bacteria; p__Firmicutes; c__Clostridia; o__Clostridiales; f__Ruminococcaceae		1	0.0582224	0.000344622	0.000118248	0.000127752	0	0.000127752	492	7	63	110	72	28	73	91	48
deblur_434649	k__Bacteria; p__Firmicutes; c__Clostridia; o__Clostridiales; f__Ruminococcaceae		1	1	0.000102078	0.000184982	0.000128029	0	0.000128029	644	97	82	46	153	112	72	42	40
deblur_418609	k__Bacteria; p__Tenericutes; c__Mollicutes; o__RF39; f__; g__; s__		1	1	9.40824e-05	0.000197661	0.000129009	0	0.000129009	628	171	142	0	72	0	0	34	209
1110647	k__Bacteria; p__Firmicutes; c__Clostridia; o__Clostridiales; f__; g__; s__		1	1	1.38511e-06	3.9e-06	0.000130504	0	0.000130504	316	2	6	0	0	25	12	54	217
4345614	k__Bacteria; p__Firmicutes; c__Clostridia; o__Clostridiales; f__[Mogibacteriaceae]; g__; s__		1	1	0.00022319	9.93e-05	0.000131289	0	0.000131289	481	55	53	35	59	60	105	41	73
deblur_388360	k__Bacteria; p__Tenericutes; c__Mollicutes; o__RF39; f__; g__; s__		1	1	0	0.000216722	0.00013163	0	0.00013163	719	253	186	0	0	243	4	0	33
33984	k__Bacteria; p__Firmicutes; c__Clostridia; o__Clostridiales; f__; g__; s__		1	2.26526e-05	3.75957e-06	0.000177567	0.000131943	0	0.000131943	751	95	98	21	209	135	13	175	5
deblur_406814	k__Bacteria; p__Firmicutes; c__Clostridia; o__Clostridiales		1	1	8.95377e-05	2.58e-06	0.000132613	0	0.000132613	268	0	0	0	7	4	3	2	252
deblur_435440	k__Bacteria; p__Firmicutes; c__Clostridia; o__Clostridiales; f__Ruminococcaceae		1	1	0.000275634	0.000259225	0.000134367	0	0.000134367	811	27	21	321	154	170	26	37	55
deblur_435452	k__Bacteria		1	0.0766039	0.000595825	0.000240123	0.000135257	0	0.000135257	762	15	0	106	370	61	8	88	114
deblur_427894	k__Bacteria		1	1	0.000108344	5.91e-07	0.000135886	0	0.000135886	315	0	0	0	0	149	95	71	0
deblur_434871	k__Bacteria; p__Firmicutes; c__Clostridia; o__Clostridiales; f__Ruminococcaceae; g__Oscillospira		1	1	9.04324e-05	6.82e-05	0.000136125	0	0.000136125	315	120	6	0	2	114	40	5	28
deblur_428099	k__Bacteria; p__Firmicutes; c__Clostridia; o__Clostridiales; f__Lachnospiraceae		1	2.45079e-05	1.18979e-05	0.000228912	0.000136268	0	0.000136268	791	136	152	20	177	112	19	104	71
deblur_434593	k__Bacteria		1	1.35505e-06	0	0.000212888	0.000137319	0	0.000137319	757	157	28	140	125	142	6	44	115
deblur_434827	k__Bacteria; p__Firmicutes; c__Clostridia; o__Clostridiales; f__Ruminococcaceae; g__Ruminococcus; s__		1	0.0154011	2.84387e-05	0.000276779	0.000137465	8.53548e-06	0.000137465	894	306	24	119	151	48	0	142	104
3325760	k__Bacteria; p__Firmicutes; c__Clostridia; o__Clostridiales; f__; g__; s__		1	1	0	7.79e-05	0.000138809	0	0.000138809	386	0	0	119	0	0	0	219	48
deblur_434807	k__Bacteria; p__Firmicutes; c__Clostridia; o__Clostridiales; f__Lachnospiraceae		1	1	4.32736e-05	3.36e-05	0.000139796	0	0.000139796	376	2	12	30	27	6	0	3	296
deblur_435429	k__Bacteria; p__Firmicutes; c__Clostridia; o__Clostridiales; f__Ruminococcaceae		1	1	0.002601	0.00114957	0.000140672	0.00114957	0.000140672	3115	0	0	1239	1674	0	0	202	0
1108883	k__Bacteria; p__Firmicutes; c__Clostridia; o__Clostridiales; f__Ruminococcaceae; g__; s__		1	0.796799	0.000767756	0.000912884	0.000141135	0.000912884	0.000141135	2281	5	23	1962	0	20	0	4	267
3265888	k__Bacteria; p__Firmicutes; c__Clostridia; o__Clostridiales; f__Lachnospiraceae; g__; s__		1	1	0.000637031	0.00042588	0.000141375	0.000335265	0.000141375	1226	114	151	236	423	34	25	47	196
deblur_434701	k__Bacteria		1	1	9.22581e-05	8.69e-05	0.000141379	0	0.000141379	477	29	2	61	99	67	23	13	183
70728	k__Bacteria; p__Proteobacteria; c__Gammaproteobacteria; o__Pasteurellales; f__Pasteurellaceae; g__Aggregatibacter; s__pneumotropica		1	1	9.75707e-05	0.00019401	0.000141652	0	0.000141652	680	120	122	50	93	68	77	61	89
deblur_418325	k__Bacteria; p__Firmicutes; c__Clostridia; o__Clostridiales; f__Ruminococcaceae; g__Oscillospira; s__		1	1	1.30345e-05	4.03e-05	0.000141883	0	0.000141883	384	26	39	4	7	205	36	24	43
1104751	k__Bacteria; p__Firmicutes; c__Clostridia; o__Clostridiales; f__; g__; s__		1	1	0.000254193	8.85e-05	0.000142541	0	0.000142541	483	29	29	42	87	119	40	86	51
436032	k__Bacteria; p__Firmicutes; c__Clostridia; o__Clostridiales; f__Lachnospiraceae; g__Blautia; s__		1	1	0.000128004	0.000164582	0.000144376	0	0.000144376	645	56	113	83	95	68	83	54	93
deblur_434220	k__Bacteria; p__Firmicutes; c__Clostridia; o__Clostridiales		1	1	2.77148e-05	9.19e-05	0.000144432	0	0.000144432	445	6	79	0	88	0	2	159	111
661259	k__Bacteria; p__Firmicutes; c__Bacilli; o__Lactobacillales; f__Streptococcaceae; g__Streptococcus; s__		1	1	0.000133877	6.86e-05	0.000144734	0	0.000144734	424	45	39	21	32	54	94	76	63
deblur_434830	k__Bacteria; p__Firmicutes; c__Clostridia; o__Clostridiales; f__Lachnospiraceae		1	1	7.0336e-05	0.000174074	0.000146179	0	0.000146179	610	156	116	33	20	139	63	39	44
deblur_435502	k__Bacteria; p__Firmicutes; c__Clostridia; o__Clostridiales; f__Lachnospiraceae; g__Blautia		1	1	0.000464974	0.000309012	0.000149371	8.1768e-05	0.000149371	888	338	215	26	23	68	156	52	10
4379961	k__Bacteria; p__Firmicutes; c__Erysipelotrichi; o__Erysipelotrichales; f__Erysipelotrichaceae; g__Allobaculum; s__		1	1	0	3.17e-05	0.000151468	0	0.000151468	433	18	42	0	0	341	26	6	0
1111328	k__Bacteria; p__Firmicutes; c__Clostridia; o__Clostridiales; f__; g__; s__		1	1	6.08793e-05	0.000115075	0.000152902	0	0.000152902	532	5	78	36	92	11	0	193	117
deblur_435460	k__Bacteria; p__Firmicutes; c__Clostridia; o__Clostridiales; f__Ruminococcaceae		1	1	0.000344773	0.000142505	0.000153567	0	0.000153567	657	55	56	14	202	61	90	73	106
deblur_434864	k__Bacteria; p__Firmicutes; c__Clostridia; o__Clostridiales; f__Ruminococcaceae		1	1	0.000256656	0.000233965	0.000153836	0	0.000153836	819	4	357	117	18	7	0	12	304
deblur_434835	k__Bacteria; p__Firmicutes; c__Clostridia; o__Clostridiales		1	1	0.00010431	0.000250029	0.00015405	0	0.00015405	914	87	124	15	349	300	35	4	0
4452031	k__Bacteria; p__Bacteroidetes; c__Bacteroidia; o__Bacteroidales; f__Porphyromonadaceae; g__Parabacteroides; s__distasonis		1	0.361219	6.37693e-05	0.000178799	0.000155177	0	0.000155177	703	48	95	79	146	117	80	86	52
3259161	k__Bacteria; p__Tenericutes; c__Mollicutes; o__RF39; f__; g__; s__		1	1.85147e-05	0.000575294	0.000222613	0.000155522	0	0.000155522	749	89	80	43	245	48	57	78	109
deblur_435522	k__Bacteria; p__Cyanobacteria; c__4C0d-2; o__YS2; f__; g__; s__		1	1	2.46982e-05	9.41e-05	0.000156195	0	0.000156195	403	0	0	44	127	77	85	45	25
deblur_388304	k__Bacteria; p__Bacteroidetes; c__Bacteroidia; o__Bacteroidales; f__S24-7; g__; s__		1	1	0	0	0.000157133	0	0.000157133	353	0	0	0	0	229	0	124	0
4370257	k__Bacteria; p__Firmicutes; c__Clostridia; o__Clostridiales; f__Ruminococcaceae; g__; s__		1	1	0.00033509	0.000248579	0.000158526	0	0.000158526	815	280	195	0	0	164	157	19	0
4457657	k__Bacteria; p__Bacteroidetes; c__Bacteroidia; o__Bacteroidales; f__[Odoribacteraceae]; g__Butyricimonas; s__		1	3.98329e-06	9.06377e-06	0.000319594	0.000159766	0.000109934	0.000159766	1164	170	111	120	359	231	20	124	29
262701	k__Bacteria; p__Firmicutes; c__Bacilli; o__Lactobacillales; f__Lactobacillaceae; g__Lactobacillus; s__reuteri		1	1	6.04276e-05	6.12e-05	0.000160437	0	0.000160437	461	4	3	28	93	144	18	146	25
deblur_388371	k__Bacteria; p__Tenericutes; c__Mollicutes; o__RF39; f__; g__; s__		1	1	0	3.77e-06	0.000160891	0	0.000160891	375	8	0	0	0	362	5	0	0
deblur_435483	k__Bacteria		1	1	2.63578e-05	0.000187424	0.000161145	0	0.000161145	469	371	0	0	0	0	98	0	0
deblur_434590	k__Bacteria		1	1	7.28469e-05	0.000123664	0.000161176	0	0.000161176	533	105	35	57	44	90	143	42	17
deblur_435546	k__Bacteria		1	1	0.000141529	0.000255365	0.000161195	0	0.000161195	802	187	147	52	105	100	119	54	38
deblur_435580	k__Bacteria		1	1	8.83737e-05	0.000110012	0.000161248	0	0.000161248	527	73	61	33	39	84	116	76	45
deblur_434700	k__Bacteria		1	1	3.11064e-05	0.000104564	0.000161679	0	0.000161679	539	0	70	106	35	147	2	54	125
4387771	k__Bacteria; p__Firmicutes; c__Clostridia; o__Clostridiales; f__Ruminococcaceae; g__; s__		1	1.78115e-08	1.0617e-06	0.00022026	0.000162158	0	0.000162158	819	33	102	196	157	81	10	113	127
454052	k__Bacteria; p__Firmicutes; c__Clostridia; o__Clostridiales; f__Ruminococcaceae; g__; s__		1	0.091737	4.32196e-05	0.000267127	0.000162244	0	0.000162244	905	48	82	307	127	74	24	97	146
4312024	k__Bacteria; p__Bacteroidetes; c__Bacteroidia; o__Bacteroidales; f__Bacteroidaceae; g__Bacteroides; s__		1	1	8.8763e-06	3.44e-05	0.000162964	0	0.000162964	394	0	0	8	59	8	0	2	317
deblur_435447	k__Bacteria; p__Firmicutes; c__Clostridia; o__Clostridiales; f__Ruminococcaceae		1	0.0561403	1.00719e-05	0.000244458	0.000163541	0	0.000163541	839	262	194	0	0	309	45	10	19
deblur_388613	k__Bacteria		1	1	0.000125837	1.64e-05	0.000163841	0	0.000163841	298	13	17	0	0	23	206	2	37
deblur_428114	k__Bacteria; p__Firmicutes; c__Clostridia; o__Clostridiales; f__Lachnospiraceae		1	1	6.97487e-05	0.000198486	0.000164661	0	0.000164661	719	216	34	106	21	102	124	81	35
1111635	k__Bacteria; p__Firmicutes; c__Clostridia; o__Clostridiales; f__; g__; s__		1	1	0.000294492	6.52e-06	0.000165838	0	0.000165838	363	5	3	0	7	6	0	15	327
113111	k__Bacteria; p__Firmicutes; c__Clostridia; o__Clostridiales; f__Ruminococcaceae; g__Oscillospira; s__		1	0.000386103	5.6383e-05	0.000224697	0.00016677	0	0.00016677	758	145	116	98	72	71	79	110	67
deblur_435430	k__Bacteria; p__Tenericutes; c__Mollicutes; o__RF39; f__; g__; s__		1	1	0	2.12e-05	0.000167961	0	0.000167961	346	32	0	0	0	56	131	10	117
deblur_434573	k__Bacteria; p__Firmicutes; c__Clostridia; o__Clostridiales		1	2.46794e-06	0.00120617	6.36e-05	0.00016812	0	0.00016812	478	0	27	75	15	0	0	315	46
168840	k__Bacteria; p__Firmicutes; c__Clostridia; o__Clostridiales; f__; g__; s__		1	1	0.000231614	4.96e-05	0.0001683	0	0.0001683	431	47	21	20	8	47	119	38	131
deblur_435421	k__Bacteria; p__Firmicutes; c__Clostridia; o__Clostridiales; f__Ruminococcaceae; g__Oscillospira; s__		1	1	0.000361684	0.000192286	0.000171156	0	0.000171156	642	40	100	138	113	16	162	53	20
deblur_435050	k__Bacteria; p__Firmicutes; c__Clostridia; o__Clostridiales; f__Lachnospiraceae		1	1	6.1616e-05	0.000219485	0.000173514	0	0.000173514	814	50	84	285	43	117	20	101	114
deblur_434632	k__Bacteria; p__Firmicutes; c__Clostridia; o__Clostridiales; f__Ruminococcaceae; g__Oscillospira; s__		1	1	0.000166934	4.38e-05	0.0001736	0	0.0001736	511	0	31	38	19	172	98	92	61
167588	k__Bacteria; p__Firmicutes; c__Clostridia; o__Clostridiales; f__; g__; s__		1	0.00325296	1.75106e-06	0.000488669	0.000175437	0.000488669	0.000175437	1724	2	4	134	1229	279	0	0	76
4255027	k__Bacteria; p__Firmicutes; c__Clostridia; o__Clostridiales; f__Ruminococcaceae; g__Oscillospira; s__		1	1	2.91127e-05	4.22e-06	0.000176258	0	0.000176258	393	0	0	7	0	3	36	4	343
4425280	k__Bacteria; p__Tenericutes; c__Mollicutes; o__RF39; f__; g__; s__		1	1	0.000110035	3.41e-05	0.000177686	0	0.000177686	362	33	21	0	0	43	159	41	65
4397095	k__Bacteria; p__Bacteroidetes; c__Bacteroidia; o__Bacteroidales; f__Rikenellaceae; g__; s__		1	1	0.000287587	0.000257628	0.000178016	0	0.000178016	837	131	81	155	134	123	43	67	103
deblur_435531	k__Bacteria		1	1	0.000181783	8.04e-05	0.00017861	0	0.00017861	478	19	74	38	17	33	38	184	75
deblur_435616	k__Bacteria; p__Firmicutes; c__Clostridia; o__Clostridiales; f__Ruminococcaceae		1	1	7.71187e-05	0.000126748	0.000179593	0	0.000179593	609	45	59	86	63	78	100	83	95
deblur_428005	k__Bacteria; p__Tenericutes; c__Mollicutes; o__RF39; f__; g__; s__		1	0.0242313	2.23862e-05	0.000200034	0.000180642	0	0.000180642	717	76	143	69	74	49	17	158	131
deblur_434616	k__Bacteria; p__Firmicutes; c__Clostridia; o__Clostridiales; f__Lachnospiraceae		1	1	0.000211358	0.000151738	0.000180869	0	0.000180869	707	38	14	166	103	87	118	92	89
4433499	k__Bacteria; p__Firmicutes; c__Clostridia; o__Clostridiales; f__Ruminococcaceae; g__; s__		1	1	5.52701e-05	0.000115207	0.000182427	0	0.000182427	548	64	5	102	65	143	17	120	32
191445	k__Bacteria; p__Firmicutes; c__Clostridia; o__Clostridiales; f__Ruminococcaceae; g__Oscillospira; s__		1	1	0.000177186	0.00016057	0.000182479	0	0.000182479	713	44	72	118	96	58	90	116	119
3454926	k__Bacteria; p__Firmicutes; c__Clostridia; o__Clostridiales; f__Ruminococcaceae; g__Oscillospira; s__		1	1	0.000213421	0.000156535	0.000182937	0	0.000182937	700	86	85	96	36	73	160	95	69
408877	k__Bacteria; p__Firmicutes; c__Clostridia; o__Clostridiales; f__; g__; s__		1	1	5.50984e-05	3.74e-06	0.000185561	0	0.000185561	417	0	0	9	0	0	0	0	408
deblur_428418	k__Bacteria; p__Tenericutes; c__Mollicutes; o__RF39; f__; g__; s__		1	1	0	2.05e-05	0.000185774	0	0.000185774	398	2	31	0	0	105	258	2	0
deblur_428333	k__Bacteria; p__Bacteroidetes; c__Bacteroidia; o__Bacteroidales; f__S24-7; g__; s__		1	0.00813119	1.08624e-05	0.000195045	0.000186217	0	0.000186217	893	59	90	117	185	219	7	140	76
deblur_434624	k__Bacteria		1	1	0.000314518	0.000336977	0.000186899	0.000138101	0.000186899	1019	254	161	162	55	161	5	73	148
167252	k__Bacteria; p__Firmicutes; c__Clostridia; o__Clostridiales; f__; g__; s__		1	1	5.97472e-06	8.01e-05	0.000190514	0	0.000190514	572	132	0	18	0	323	7	26	66
deblur_417878	k__Bacteria; p__Firmicutes; c__Clostridia; o__Clostridiales		1	1	3.15957e-06	0.000184882	0.000190575	0	0.000190575	980	34	20	2	421	499	4	0	0
deblur_434953	k__Bacteria; p__Firmicutes; c__Clostridia; o__Clostridiales; f__Ruminococcaceae		1	1	4.79243e-05	0.000129214	0.000190768	0	0.000190768	576	194	0	0	32	76	196	78	0
833767	k__Bacteria; p__Firmicutes; c__Clostridia; o__Clostridiales; f__Clostridiaceae; g__; s__		1	1	0.000192651	0.000222421	0.00019121	0	0.00019121	845	112	122	103	106	105	118	70	109
453955	k__Bacteria; p__Tenericutes; c__Mollicutes; o__Anaeroplasmatales; f__Anaeroplasmataceae; g__Anaeroplasma; s__		1	1	0.00013485	0.000484235	0.000192166	0.000484235	0.000192166	1331	242	85	416	211	232	56	89	0
deblur_435376	k__Bacteria		1	1	0.000135277	0.000115363	0.000192446	0	0.000192446	601	65	38	47	74	147	99	32	99
463116	k__Bacteria; p__Firmicutes; c__Clostridia; o__Clostridiales; f__Ruminococcaceae; g__; s__		1	0.0664449	0.000129629	0.000274444	0.000192666	0	0.000192666	977	130	95	161	174	116	59	100	142
229919	k__Bacteria; p__Firmicutes; c__Clostridia; o__Clostridiales; f__; g__; s__		1	1	0.000134466	5.88e-05	0.000194297	0	0.000194297	501	70	0	0	40	0	0	6	385
deblur_434535	k__Bacteria; p__Firmicutes; c__Clostridia; o__Clostridiales		1	1	0.000133314	0.00124677	0.000194469	0.00124677	0.000194469	3142	1106	199	142	1200	83	188	196	28
deblur_434841	k__Bacteria; p__Firmicutes; c__Clostridia; o__Clostridiales; f__Ruminococcaceae; g__Oscillospira; s__		1	1	0.000157587	3.34e-05	0.000197002	0	0.000197002	502	10	11	20	27	375	16	43	0
deblur_428019	k__Bacteria; p__Firmicutes; c__Clostridia; o__Clostridiales; f__Lachnospiraceae		1	1	0	8.11e-05	0.000202687	0	0.000202687	638	26	136	0	0	418	21	31	6
deblur_434604	k__Bacteria		1	1	0.000280352	0.000190182	0.000203047	0	0.000203047	778	92	103	119	62	40	287	71	4
deblur_435747	k__Bacteria		1	1	0.000175522	0.000166471	0.000205425	0	0.000205425	753	33	77	142	97	111	97	148	48
deblur_435499	k__Bacteria; p__Cyanobacteria; c__4C0d-2; o__YS2; f__; g__; s__		1	1	0.00118027	9.9e-05	0.000206226	0	0.000206226	725	0	226	0	0	363	31	105	0
deblur_428145	k__Bacteria; p__Firmicutes; c__Clostridia; o__Clostridiales; f__Lachnospiraceae		1	1	6.6342e-05	0.000109412	0.000207474	0	0.000207474	649	46	64	53	68	285	106	13	14
96194	k__Bacteria; p__Firmicutes; c__Clostridia; o__Clostridiales; f__; g__; s__		1	1	9.80419e-05	0.00456016	0.000207979	0.00456016	0.000207979	9525	0	0	8441	623	0	0	0	461
deblur_434997	k__Bacteria		1	1	0.000239196	0.00022603	0.000213403	0	0.000213403	839	264	46	4	125	157	105	47	91
377756	k__Bacteria; p__Firmicutes; c__Clostridia; o__Clostridiales; f__Ruminococcaceae; g__; s__		1	1	0.000190017	0.000244234	0.000213563	0	0.000213563	896	152	127	90	110	77	168	92	80
deblur_435533	k__Bacteria; p__Firmicutes; c__Clostridia; o__Clostridiales; f__Lachnospiraceae		1	1	0.000108102	0.000170972	0.00021372	0	0.00021372	743	91	6	114	123	237	64	104	4
deblur_427989	k__Bacteria; p__Tenericutes; c__Mollicutes; o__RF39; f__; g__; s__		1	1	0.000186667	0.000432706	0.000213729	0.000352165	0.000213729	1100	554	218	0	19	40	219	47	3
deblur_434719	k__Bacteria; p__Firmicutes; c__Clostridia; o__Clostridiales; f__Lachnospiraceae		1	1	0.000124758	0.000172729	0.000213825	0	0.000213825	757	74	8	105	162	251	52	91	14
deblur_434788	k__Bacteria; p__Firmicutes; c__Clostridia; o__Clostridiales; f__Lachnospiraceae		1	1	5.94563e-05	1.8e-05	0.000214896	0	0.000214896	490	0	0	9	33	11	16	47	374
deblur_435495	k__Bacteria; p__Firmicutes; c__Clostridia; o__Clostridiales; f__Lachnospiraceae		1	1	0.000569743	0.000205546	0.00021561	0	0.00021561	842	59	280	15	66	54	0	246	122
deblur_406727	k__Bacteria; p__Firmicutes; c__Clostridia; o__Clostridiales		1	1	0.000218359	9.99e-05	0.000216395	0	0.000216395	537	101	64	0	15	56	234	45	22
deblur_435518	k__Bacteria; p__Firmicutes; c__Clostridia; o__Clostridiales; f__Ruminococcaceae		1	1	0.000217179	0.000228134	0.000216581	0	0.000216581	915	74	118	94	178	160	73	143	75
4470789	k__Bacteria; p__Firmicutes; c__Clostridia; o__Clostridiales; f__Ruminococcaceae; g__; s__		1	1	9.04734e-05	0.000247746	0.000217409	0	0.000217409	1038	42	84	145	288	100	88	93	198
deblur_435539	k__Bacteria; p__Firmicutes; c__Clostridia; o__Clostridiales; f__Ruminococcaceae; g__Oscillospira; s__		1	1	0.000107985	0.000181175	0.000218454	0	0.000218454	829	134	81	80	63	62	278	93	38
deblur_435384	k__Bacteria; p__Firmicutes; c__Clostridia; o__Clostridiales; f__Ruminococcaceae; g__Oscillospira; s__		1	1	0.000266516	0.000253496	0.000220475	0	0.000220475	897	194	62	111	135	95	109	62	129
deblur_435437	k__Bacteria; p__Firmicutes; c__Clostridia; o__Clostridiales; f__Ruminococcaceae; g__Oscillospira; s__		1	1	0.00112938	0.000364586	0.000221878	0.000183167	0.000221878	1040	21	68	472	152	0	22	15	290
189387	k__Bacteria; p__Firmicutes; c__Clostridia; o__Clostridiales; f__Ruminococcaceae; g__; s__		1	1	0.000135537	0.000211255	0.000221911	0	0.000221911	954	201	76	94	62	225	90	80	126
3468946	k__Bacteria; p__Firmicutes; c__Clostridia; o__Clostridiales; f__Ruminococcaceae; g__; s__		1	1	0.000125276	0.000386576	0.000222362	0.000228233	0.000222362	1195	531	18	126	69	308	0	16	127
deblur_435529	k__Bacteria; p__Firmicutes; c__Clostridia; o__Clostridiales		1	1	0.000113565	0.00012697	0.000224839	0	0.000224839	620	65	63	22	103	98	91	96	82
312322	k__Bacteria; p__Bacteroidetes; c__Bacteroidia; o__Bacteroidales; f__S24-7; g__; s__		1	1	0.000399514	0.000195347	0.000230764	0	0.000230764	891	110	106	114	93	174	22	97	175
deblur_434647	k__Bacteria; p__Tenericutes; c__Mollicutes; o__RF39; f__; g__; s__		1	1	0.000112502	0.000248086	0.000231872	0	0.000231872	927	2	4	30	473	49	262	39	68
deblur_434587	k__Bacteria; p__Firmicutes; c__Clostridia; o__Clostridiales		1	1	0.000106149	0.000161495	0.000231991	0	0.000231991	824	216	20	32	11	198	121	57	169
deblur_434882	k__Bacteria		1	1	0.000313354	0.000254203	0.000235296	0	0.000235296	991	244	73	83	117	108	103	148	115
deblur_434549	k__Bacteria; p__Tenericutes; c__Mollicutes; o__RF39; f__; g__; s__		1	0.0064206	0.00964594	0.00165683	0.000236111	0.00165683	0.000236111	4452	0	64	2805	1067	8	0	0	508
deblur_389543	k__Bacteria		1	1	0.00021014	6.98e-05	0.000237258	0	0.000237258	655	92	8	28	18	0	0	80	429
deblur_324521	k__Bacteria; p__Firmicutes; c__Clostridia; o__Clostridiales; f__Lachnospiraceae; g__Coprococcus; s__		1	1	9.11128e-06	0.000342698	0.000238918	0.000149367	0.000238918	1164	0	659	0	0	0	0	505	0
deblur_435606	k__Bacteria; p__Tenericutes; c__Mollicutes; o__RF39; f__; g__; s__		1	1	0.000228249	0.000199524	0.00023938	0	0.00023938	862	102	53	147	95	292	33	57	83
deblur_389402	k__Bacteria		1	1	0	0	0.00023967	0	0.00023967	391	0	0	0	0	0	0	388	3
deblur_435484	k__Bacteria; p__Firmicutes; c__Clostridia; o__Clostridiales; f__Ruminococcaceae; g__Oscillospira; s__		1	1	0.000213176	0.000261344	0.000241014	0	0.000241014	1107	27	51	252	236	81	107	129	224
deblur_388321	k__Bacteria; p__Bacteroidetes; c__Bacteroidia; o__Bacteroidales; f__S24-7; g__; s__		1	0.00447992	0	0.000242865	0.000241065	0	0.000241065	1266	13	11	149	476	599	3	2	13
deblur_435443	k__Bacteria; p__Firmicutes; c__Clostridia; o__Clostridiales; f__Ruminococcaceae; g__Oscillospira; s__		1	1	0.00111636	0.000264415	0.000241774	0	0.000241774	998	255	138	30	83	137	272	68	15
deblur_434407	k__Bacteria; p__Firmicutes; c__Clostridia; o__Clostridiales		1	1	0.00518643	0.000532774	0.000243174	0.000532774	0.000243174	1150	587	418	0	0	0	0	10	135
deblur_362405	k__Bacteria; p__Firmicutes; c__Clostridia; o__Clostridiales; f__Ruminococcaceae; g__Ruminococcus		1	1	0	0.000958711	0.000247712	0.000958711	0.000247712	2590	1443	0	4	581	0	562	0	0
4393892	k__Bacteria; p__Firmicutes; c__Clostridia; o__Clostridiales; f__; g__; s__		1	1	0.000122501	0.000110209	0.000249765	0	0.000249765	736	44	37	103	60	117	37	40	298
deblur_435736	k__Bacteria; p__Firmicutes; c__Clostridia; o__Clostridiales; f__Lachnospiraceae		1	1	0.000222553	0.000230126	0.000249838	0	0.000249838	994	40	197	147	98	146	51	151	164
deblur_428012	k__Bacteria; p__Firmicutes; c__Clostridia; o__Clostridiales; f__Lachnospiraceae		1	1	0.000105625	0.000125259	0.000251816	0	0.000251816	779	47	47	85	74	333	94	40	59
deblur_429504	k__Bacteria; p__Firmicutes; c__Clostridia; o__Clostridiales; f__[Mogibacteriaceae]		1	1	0.000130514	0.000100737	0.000254235	0	0.000254235	781	191	16	0	0	387	145	42	0
deblur_435467	k__Bacteria; p__Firmicutes; c__Clostridia; o__Clostridiales		1	1	0.000278065	0.000417182	0.000258162	0.000312732	0.000258162	1352	159	171	231	272	91	49	223	156
deblur_435511	k__Bacteria; p__Proteobacteria; c__Alphaproteobacteria; o__RF32; f__; g__; s__		1	1	0.000955259	0.00015122	0.000262678	0	0.000262678	792	118	34	0	164	19	11	131	315
deblur_417860	k__Bacteria; p__Firmicutes; c__Clostridia; o__Clostridiales		1	0.00343778	1.82979e-06	0.00047645	0.000264805	0.00047645	0.000264805	1531	465	21	342	137	487	39	40	0
262944	k__Bacteria; p__Firmicutes; c__Clostridia; o__Clostridiales; f__Ruminococcaceae; g__; s__		1	1	0.00042573	0.000390821	0.000264869	0.000250766	0.000264869	1324	165	217	156	236	96	120	217	117
deblur_434821	k__Bacteria; p__Firmicutes; c__Clostridia; o__Clostridiales; f__Ruminococcaceae; g__Oscillospira; s__		1	0.666753	3.90751e-05	0.000202544	0.000264929	0	0.000264929	987	26	51	267	85	50	100	218	190
deblur_434820	k__Bacteria; p__Firmicutes		1	1	0.00229262	0.000152632	0.000266608	0	0.000266608	947	241	57	23	0	0	0	0	626
deblur_435545	k__Bacteria; p__Tenericutes; c__Mollicutes; o__RF39; f__; g__; s__		1	1	5.48968e-05	0.000103373	0.000266654	0	0.000266654	761	92	21	44	34	409	122	16	23
deblur_427976	k__Bacteria		1	1	0.000564873	0.000281231	0.000268584	3.10686e-05	0.000268584	1192	132	4	80	424	179	160	63	150
171499	k__Bacteria; p__Firmicutes; c__Clostridia; o__Clostridiales; f__Ruminococcaceae; g__Oscillospira; s__		1	1	2.49661e-05	3.78e-05	0.000273931	0	0.000273931	649	11	0	27	43	57	60	225	226
deblur_429691	k__Bacteria; p__Tenericutes; c__Mollicutes; o__RF39; f__; g__; s__		1	1	0	0	0.000274039	0	0.000274039	575	0	0	0	0	260	315	0	0
444271	k__Bacteria; p__Firmicutes; c__Clostridia; o__Clostridiales; f__[Mogibacteriaceae]; g__; s__		1	1	0.00035713	0.00045447	0.000274887	0.00045447	0.000274887	1462	129	220	260	300	7	160	123	263
deblur_344299	k__Bacteria; p__Tenericutes; c__Mollicutes; o__RF39; f__; g__; s__		1	1	0	0	0.000275135	0	0.000275135	513	0	0	0	0	10	503	0	0
deblur_434986	k__Bacteria		1	1	0.000482209	8.37e-05	0.000276419	0	0.000276419	772	0	11	82	81	27	8	90	473
3868285	k__Bacteria; p__Firmicutes; c__Clostridia; o__Clostridiales; f__; g__; s__		1	1	2.15665e-05	0.000123167	0.000276755	0	0.000276755	892	8	192	21	31	466	100	60	14
deblur_435482	k__Bacteria; p__Firmicutes; c__Clostridia; o__Clostridiales; f__Lachnospiraceae		1	1	3.65213e-05	0.00129034	0.000284454	0.00129034	0.000284454	2717	0	0	2226	0	153	338	0	0
142842	k__Bacteria; p__Firmicutes; c__Clostridia; o__Clostridiales; f__Ruminococcaceae; g__; s__		1	1	0.00030598	0.000255844	0.000284918	0	0.000284918	1042	154	113	108	108	152	195	155	57
deblur_435538	k__Bacteria; p__Proteobacteria; c__Alphaproteobacteria; o__RF32; f__; g__; s__		1	1	0.000184997	0.000382521	0.000286204	0.0002226	0.000286204	1247	163	220	173	146	249	112	48	136
deblur_435475	k__Bacteria; p__Firmicutes; c__Clostridia; o__Clostridiales; f__Lachnospiraceae		1	1	0.000192784	0.000330574	0.000287101	0.000115568	0.000287101	1254	185	173	177	121	126	220	150	102
deblur_434672	k__Bacteria; p__Firmicutes; c__Clostridia; o__Clostridiales		1	1	0.0011395	0.000149165	0.000292091	0	0.000292091	850	111	91	17	103	0	258	222	48
214919	k__Bacteria; p__Firmicutes; c__Bacilli; o__Turicibacterales; f__Turicibacteraceae; g__Turicibacter; s__		1	1	3.9611e-05	6.72e-06	0.000295283	0	0.000295283	591	8	2	0	4	73	473	23	8
3694603	k__Bacteria; p__Firmicutes; c__Clostridia; o__Clostridiales; f__Lachnospiraceae; g__; s__		1	1	6.9442e-05	4.19e-05	0.000295471	0	0.000295471	713	0	33	25	28	14	0	44	569
deblur_435478	k__Bacteria; p__Firmicutes; c__Clostridia; o__Clostridiales; f__Ruminococcaceae; g__Ruminococcus; s__		1	1	0.000260434	0.00040013	0.000297448	0.000278932	0.000297448	1379	100	89	388	232	124	121	171	154
deblur_435067	k__Bacteria; p__Firmicutes; c__Clostridia; o__Clostridiales; f__Lachnospiraceae; g__Blautia		1	1	1.18855e-05	0.000103267	0.000299397	0	0.000299397	854	8	30	128	8	0	0	674	6
deblur_427921	k__Bacteria		1	1	0.00435444	0.000967577	0.00029968	0.000967577	0.00029968	2498	806	614	10	397	51	64	222	334
deblur_362815	k__Bacteria; p__Tenericutes; c__Mollicutes; o__RF39; f__; g__; s__		1	1	0	0.000193556	0.000300977	0	0.000300977	909	5	311	0	0	0	0	593	0
deblur_435438	k__Bacteria; p__Bacteroidetes; c__Bacteroidia; o__Bacteroidales; f__Rikenellaceae; g__; s__		1	2.11558e-10	0.00645465	0.000605836	0.00030205	0.000605836	0.00030205	1854	173	150	904	30	170	6	202	219
deblur_434714	k__Bacteria; p__Firmicutes; c__Clostridia; o__Clostridiales		1	0.0374365	9.67068e-05	0.000166174	0.00030447	0	0.00030447	837	67	107	64	68	141	287	75	28
deblur_428015	k__Bacteria; p__Firmicutes; c__Clostridia; o__Clostridiales; f__Ruminococcaceae; g__Oscillospira; s__		1	1	8.61484e-05	0.000205942	0.000307466	0	0.000307466	1182	112	63	123	156	339	5	81	303
deblur_434735	k__Bacteria; p__Tenericutes; c__Mollicutes; o__RF39; f__; g__; s__		1	0.0601856	0.000864708	0.000315012	0.000308448	9.86678e-05	0.000308448	1290	238	49	134	214	271	26	80	278
deblur_406206	k__Bacteria; p__Firmicutes; c__Clostridia; o__Clostridiales; f__Lachnospiraceae; g__[Ruminococcus]; s__gnavus		1	1	8.29502e-06	2.44e-06	0.000308951	0	0.000308951	746	0	0	2	3	0	0	0	741
deblur_434785	k__Bacteria; p__Firmicutes		1	0.00341295	8.28004e-05	0.000180179	0.00031713	0	0.00031713	896	77	131	49	85	140	305	92	17
4444024	k__Bacteria; p__Proteobacteria; c__Betaproteobacteria; o__Burkholderiales; f__Alcaligenaceae; g__Sutterella; s__		1	1.89068e-06	5.2334e-05	0.000413811	0.000317629	0.000307099	0.000317629	1341	410	143	99	106	191	360	32	0
deblur_435621	k__Bacteria; p__Firmicutes; c__Clostridia; o__Clostridiales; f__Ruminococcaceae; g__Oscillospira; s__		1	1	0.000444873	0.000179156	0.000321364	0	0.000321364	1124	106	54	141	61	186	19	34	523
deblur_435416	k__Bacteria; p__Firmicutes		1	1	0.000307353	0.000332309	0.000326246	0.000121201	0.000326246	1286	232	218	66	147	182	349	61	31
deblur_435470	k__Bacteria; p__Firmicutes; c__Clostridia; o__Clostridiales; f__Ruminococcaceae; g__; s__		1	1	0.000131988	0.00038737	0.00032726	0.000233866	0.00032726	1510	130	2	282	388	305	269	108	26
deblur_428007	k__Bacteria; p__Firmicutes; c__Clostridia; o__Clostridiales; f__Lachnospiraceae		1	1	6.52473e-05	0.000550985	0.000331483	0.000550985	0.000331483	1942	33	67	717	430	4	668	21	2
163142	k__Bacteria; p__Firmicutes; c__Clostridia; o__Clostridiales; f__; g__; s__		1	2.53145e-07	3.41423e-06	0.000759376	0.000335497	0.000759376	0.000335497	2101	589	768	42	61	360	139	136	6
4338227	k__Bacteria; p__Firmicutes; c__Clostridia; o__Clostridiales; f__Ruminococcaceae; g__; s__		1	1	0.00111482	0.000559322	0.000340436	0.000559322	0.000340436	1848	388	162	450	93	240	86	369	60
445855	k__Bacteria; p__Firmicutes; c__Clostridia; o__Clostridiales; f__[Mogibacteriaceae]; g__; s__		1	1	0.000351803	0.000452606	0.000346596	0.000391598	0.000346596	1593	261	194	232	202	221	189	181	113
deblur_428017	k__Bacteria; p__Firmicutes; c__Clostridia; o__Clostridiales; f__Lachnospiraceae		1	1	0.00019837	0.000252842	0.000347922	0	0.000347922	1176	10	429	0	4	162	259	23	289
deblur_435463	k__Bacteria		1	0.0490693	0	9.12e-05	0.000351588	0	0.000351588	761	74	83	0	0	190	363	11	40
1107652	k__Bacteria; p__Bacteroidetes; c__Bacteroidia; o__Bacteroidales; f__Rikenellaceae; g__; s__		1	0.0410154	0.00061505	0.000288916	0.000354079	3.67018e-05	0.000354079	1313	198	98	122	186	212	120	76	301
deblur_427629	k__Bacteria; p__Firmicutes; c__Clostridia; o__Clostridiales; f__Lachnospiraceae		1	0.0623533	4.8857e-05	0.000225556	0.000355535	0	0.000355535	1231	75	131	186	77	68	102	30	562
1105376	k__Bacteria; p__Proteobacteria; c__Betaproteobacteria; o__Burkholderiales; f__Alcaligenaceae; g__Sutterella; s__		1	1	0.000748752	0.000684027	0.000356671	0.000684027	0.000356671	2129	483	473	252	213	208	48	264	188
1123492	k__Bacteria; p__Firmicutes; c__Clostridia; o__Clostridiales; f__Ruminococcaceae; g__; s__		1	1	0.000435541	0.000534744	0.000356908	0.000534744	0.000356908	1432	546	266	4	271	43	3	299	0
4359828	k__Bacteria; p__Firmicutes; c__Clostridia; o__Clostridiales; f__Ruminococcaceae; g__Oscillospira; s__		1	0.000217575	8.14415e-05	0.000536289	0.000360793	0.000536289	0.000360793	1899	137	337	290	313	271	115	98	338
393504	k__Bacteria; p__Firmicutes; c__Clostridia; o__Clostridiales; f__Ruminococcaceae; g__; s__		1	1	0.0003498	0.000453989	0.000361699	0.000453989	0.000361699	1674	263	169	229	256	181	261	218	97
279340	k__Bacteria; p__Firmicutes; c__Clostridia; o__Clostridiales; f__; g__; s__		1	1	1.07924e-05	8.32e-05	0.000362773	0	0.000362773	1114	115	30	24	4	266	0	485	190
679044	k__Bacteria; p__Firmicutes; c__Clostridia; o__Clostridiales; f__; g__; s__		1	1	0.000309897	0.000145651	0.000363015	0	0.000363015	394	2	0	0	288	0	62	0	42
deblur_435536	k__Bacteria; p__Firmicutes; c__Clostridia; o__Clostridiales		1	1	0.000420645	0.000683101	0.000363894	0.000683101	0.000363894	2101	806	260	145	153	269	454	9	5
deblur_427966	k__Bacteria		1	0.472602	0	0.000335735	0.000365272	0.000132467	0.000365272	1311	97	287	142	42	351	75	281	36
4476780	k__Bacteria; p__Bacteroidetes; c__Bacteroidia; o__Bacteroidales; f__Rikenellaceae; g__; s__		1	1	0.000184469	0.000157469	0.000371981	0	0.000371981	911	70	67	113	62	216	346	37	0
379762	k__Bacteria; p__Firmicutes; c__Clostridia; o__Clostridiales; f__Ruminococcaceae; g__; s__		1	1	0.000240857	0.000478346	0.000372235	0.000478346	0.000372235	1761	153	114	541	160	241	166	231	155
434981	k__Bacteria; p__Firmicutes; c__Clostridia; o__Clostridiales; f__Ruminococcaceae; g__; s__		1	1	0.000117984	0.000182049	0.000373022	0	0.000373022	1058	266	0	0	59	188	351	194	0
deblur_411341	k__Bacteria; p__Firmicutes; c__Clostridia; o__Clostridiales; f__Lachnospiraceae		1	0.0163024	0.000772771	4.48e-05	0.000374092	0	0.000374092	752	11	0	0	74	25	642	0	0
deblur_435459	k__Bacteria; p__Firmicutes; c__Clostridia; o__Clostridiales; f__Ruminococcaceae		1	1	0.000232202	0.000271098	0.000374447	0	0.000374447	1277	138	9	306	76	161	138	209	240
4402047	k__Bacteria; p__Firmicutes; c__Clostridia; o__Clostridiales; f__Ruminococcaceae; g__Oscillospira; s__		1	0.00386914	0.000162266	0.000437221	0.000379109	0.000363431	0.000379109	1648	227	249	179	229	175	152	248	189
835456	k__Bacteria; p__Firmicutes; c__Clostridia; o__Clostridiales; f__; g__; s__		1	1	0.00110051	0.000566501	0.000379795	0.000566501	0.000379795	1981	567	123	206	315	133	160	298	179
166735	k__Bacteria; p__Bacteroidetes; c__Bacteroidia; o__Bacteroidales; f__S24-7; g__; s__		1	1	0	3e-05	0.00038025	0	0.00038025	1098	0	0	0	100	490	0	508	0
deblur_434720	k__Bacteria; p__Firmicutes; c__Clostridia; o__Clostridiales; f__Lachnospiraceae		1	0.255695	0.000112571	0.000307054	0.000380571	7.05014e-05	0.000380571	1423	119	236	126	186	179	33	287	257
182033	k__Bacteria; p__Firmicutes; c__Clostridia; o__Clostridiales; f__Ruminococcaceae; g__Oscillospira; s__		1	1	0.000350602	0.000482382	0.000381951	0.000482382	0.000381951	1760	134	214	414	193	189	165	312	139
4201620	k__Bacteria; p__Bacteroidetes; c__Bacteroidia; o__Bacteroidales; f__Rikenellaceae; g__; s__		1	1	0.000301173	0.000278614	0.000388079	1.9802e-05	0.000388079	1193	314	186	6	16	141	321	145	64
deblur_434770	k__Bacteria; p__Firmicutes; c__Clostridia; o__Clostridiales; f__Lachnospiraceae		1	1	0.000255905	0.00051306	0.000393206	0.00051306	0.000393206	1740	249	364	294	120	361	27	297	28
deblur_435585	k__Bacteria; p__Firmicutes; c__Clostridia; o__Clostridiales; f__Lachnospiraceae; g__Blautia		1	1	0.000286834	0.000600487	0.000393632	0.000600487	0.000393632	2046	537	396	152	145	333	247	186	50
deblur_435509	k__Bacteria; p__Firmicutes		1	1	0.000221305	0.000303163	0.000394021	6.48682e-05	0.000394021	1294	100	243	148	77	93	124	342	167
4477063	k__Bacteria; p__Firmicutes; c__Clostridia; o__Clostridiales; f__Ruminococcaceae; g__; s__		1	0.0420478	0.000301351	0.000633562	0.000398509	0.000633562	0.000398509	2271	448	248	285	378	575	55	141	141
deblur_418296	k__Bacteria		1	0.472602	0	0.000160592	0.000399505	0	0.000399505	1122	123	59	90	32	88	34	300	396
deblur_428115	k__Bacteria; p__Firmicutes; c__Clostridia; o__Clostridiales; f__Ruminococcaceae; g__; s__		1	1	9.63539e-05	5.16e-05	0.000422647	0	0.000422647	868	87	11	0	0	338	416	10	6
deblur_435602	k__Bacteria; p__Firmicutes; c__Clostridia; o__Clostridiales; f__Ruminococcaceae; g__Oscillospira; s__		1	1	0.000400793	0.000182032	0.000423196	0	0.000423196	1363	93	101	122	58	206	41	76	666
deblur_428022	k__Bacteria; p__Firmicutes; c__Clostridia; o__Clostridiales		1	4.87089e-05	3.04504e-05	0.000755055	0.000431434	0.000755055	0.000431434	2560	472	528	62	528	350	48	375	197
deblur_435604	k__Bacteria; p__Firmicutes; c__Clostridia; o__Clostridiales; f__Ruminococcaceae		1	1	0.000491091	0.00056283	0.000432066	0.00056283	0.000432066	2014	183	209	522	230	139	66	368	297
289538	k__Bacteria; p__Firmicutes; c__Clostridia; o__Clostridiales; f__; g__; s__		1	1	0.000222154	0	0.000432965	0	0.000432965	636	0	0	0	0	554	82	0	0
95995	k__Bacteria; p__Firmicutes; c__Clostridia; o__Clostridiales; f__Ruminococcaceae; g__; s__		1	1	0.000449675	0.00056959	0.000435238	0.00056959	0.000435238	1914	468	291	122	222	279	239	242	51
514272	k__Bacteria; p__Firmicutes; c__Clostridia; o__Clostridiales; f__Lachnospiraceae; g__Coprococcus; s__		1	1	0	0	0.000437757	0	0.000437757	620	0	0	0	0	99	521	0	0
deblur_435462	k__Bacteria; p__Firmicutes; c__Clostridia; o__Clostridiales; f__Lachnospiraceae		1	0.369616	0.000627078	0.000348084	0.000437808	0.000160634	0.000437808	1543	264	148	193	93	99	129	320	297
deblur_435451	k__Bacteria; p__Firmicutes		1	1	0.000340058	4.89e-05	0.000440406	0	0.000440406	1022	39	11	25	16	121	279	387	144
deblur_435343	k__Bacteria; p__Firmicutes; c__Clostridia; o__Clostridiales; f__Ruminococcaceae; g__Oscillospira		1	1	0.000161263	0.000126577	0.000449299	0	0.000449299	975	143	0	13	93	413	289	7	17
deblur_427672	k__Bacteria; p__Firmicutes; c__Clostridia; o__Clostridiales; f__Ruminococcaceae; g__Butyricicoccus; s__pullicaecorum		1	1	0.000255381	0.000833798	0.000449392	0.000833798	0.000449392	2449	589	975	21	0	30	165	121	548
deblur_434576	k__Bacteria; p__Bacteroidetes; c__Bacteroidia; o__Bacteroidales; f__[Odoribacteraceae]; g__Odoribacter; s__		1	1	0.0008875	0.000675897	0.000452628	0.000675897	0.000452628	2270	0	0	401	1003	0	0	332	534
4421276	k__Bacteria; p__Firmicutes; c__Clostridia; o__Clostridiales; f__Lachnospiraceae; g__; s__		1	1	0.000293521	0.00023815	0.000456202	0	0.000456202	1478	78	87	165	158	220	314	226	230
deblur_435406	k__Bacteria; p__Firmicutes; c__Clostridia; o__Clostridiales; f__Lachnospiraceae		1	1	0.000580936	0.00046746	0.000459366	0.00046746	0.000459366	1760	183	196	385	166	68	304	86	372
deblur_435353	k__Bacteria; p__Tenericutes; c__Mollicutes; o__RF39; f__; g__; s__		1	1	0	0	0.000462516	0	0.000462516	830	0	0	0	0	84	746	0	0
deblur_435441	k__Bacteria; p__Firmicutes; c__Clostridia; o__Clostridiales; f__Lachnospiraceae; g__Blautia; s__		1	0.440532	0.000414524	0.000991908	0.000465087	0.000991908	0.000465087	2886	798	510	275	348	341	79	337	198
deblur_435080	k__Bacteria; p__Firmicutes; c__Clostridia; o__Clostridiales; f__Ruminococcaceae; g__Ruminococcus; s__		1	0.25569	0.000241644	0.000863614	0.000466833	0.000863614	0.000466833	3002	318	324	756	519	411	160	294	220
deblur_388287	k__Bacteria; p__Bacteroidetes; c__Bacteroidia; o__Bacteroidales; f__S24-7; g__; s__		1	1	0	1.98e-05	0.000478567	0	0.000478567	1302	0	0	0	67	838	0	397	0
1111580	k__Bacteria; p__Firmicutes; c__Clostridia; o__Clostridiales; f__Ruminococcaceae; g__; s__		1	1	0.00949632	0.000319556	0.000482348	0.000104301	0.000482348	1676	165	228	174	113	95	0	897	4
deblur_435332	k__Bacteria; p__Tenericutes; c__Mollicutes; o__RF39; f__; g__; s__		1	1	0.00017676	0.00130276	0.000483677	0.00130276	0.000483677	3538	376	688	776	679	700	196	21	102
446691	k__Bacteria; p__Firmicutes; c__Clostridia; o__Clostridiales; f__Ruminococcaceae; g__; s__		1	0.00012848	0.000260349	0.000748006	0.000487831	0.000748006	0.000487831	2595	289	332	475	460	323	143	312	261
deblur_435618	k__Bacteria		1	0.893089	0.00023978	0.000440707	0.000489578	0.000374698	0.000489578	1874	213	147	251	285	265	200	248	265
4481427	k__Bacteria; p__Firmicutes; c__Clostridia; o__Clostridiales; f__Lachnospiraceae; g__Roseburia; s__		1	0.747786	0.00137845	0.000623744	0.00049447	0.000623744	0.00049447	2339	1028	213	8	68	115	31	23	853
deblur_434661	k__Bacteria; p__Firmicutes; c__Clostridia; o__Clostridiales; f__Lachnospiraceae		1	1	0.000254565	0.000609253	0.000498728	0.000609253	0.000498728	2096	506	438	77	90	286	221	291	187
4483913	k__Bacteria; p__Firmicutes; c__Clostridia; o__Clostridiales; f__Ruminococcaceae; g__Oscillospira; s__		1	1	0.000241248	0.000271053	0.000498789	0	0.000498789	1571	173	189	108	70	737	77	98	119
410242	k__Bacteria; p__Firmicutes; c__Clostridia; o__Clostridiales; f__Christensenellaceae; g__; s__		1	1	0.000398402	0.000506902	0.000510076	0.000506902	0.000510076	2084	271	171	253	355	320	395	212	107
1105552	k__Bacteria; p__Firmicutes; c__Clostridia; o__Clostridiales; f__Lachnospiraceae; g__Dorea; s__		1	1	0.00124316	0.000621534	0.000514622	0.000621534	0.000514622	2118	552	574	53	11	171	291	207	259
300877	k__Bacteria; p__Firmicutes; c__Clostridia; o__Clostridiales; f__Lachnospiraceae; g__[Ruminococcus]; s__		1	1	0.000244928	0.000292627	0.000518336	4.23351e-05	0.000518336	1516	106	230	81	147	320	281	257	94
208377	k__Bacteria; p__Firmicutes; c__Clostridia; o__Clostridiales; f__Ruminococcaceae; g__; s__		1	1	0.000513283	0.000796708	0.000519959	0.000796708	0.000519959	2791	490	385	319	507	249	160	378	303
deblur_377910	k__Bacteria; p__Firmicutes		1	1	0	3.62e-05	0.000526999	0	0.000526999	807	0	0	0	68	166	165	49	359
deblur_435433	k__Bacteria; p__Firmicutes; c__Clostridia; o__Clostridiales		1	1	0.000864296	0.000539512	0.000535112	0.000539512	0.000535112	2038	85	163	674	166	366	46	150	388
deblur_435344	k__Bacteria; p__Firmicutes; c__Clostridia; o__Clostridiales; f__Lachnospiraceae		1	0.0467144	0.00129487	0.000266289	0.000542401	0	0.000542401	1515	283	141	33	74	262	407	21	294
816300	k__Bacteria; p__Firmicutes; c__Clostridia; o__Clostridiales; f__Lachnospiraceae; g__Blautia; s__		1	1	0.000366639	0.0012769	0.000542712	0.0012769	0.000542712	3320	1623	574	3	20	476	509	115	0
4472584	k__Bacteria; p__Firmicutes; c__Clostridia; o__Clostridiales; f__Peptostreptococcaceae; g__; s__		1	1	0.000306752	0.000364884	0.000547845	0.0001888	0.000547845	1801	256	209	80	162	257	638	102	97
1106302	k__Bacteria; p__Firmicutes; c__Clostridia; o__Clostridiales; f__; g__; s__		1	1	0.000751692	0.000209251	0.000551859	0	0.000551859	1515	87	32	224	94	245	143	497	193
4366524	k__Bacteria; p__Firmicutes; c__Clostridia; o__Clostridiales; f__; g__; s__		1	1	0.0006143	0.00192266	0.000555429	0.00192266	0.000555429	4907	83	1679	1072	866	523	250	434	0
deblur_435436	k__Bacteria		1	1	0.000705099	0.00026439	0.000563849	0	0.000563849	1790	0	0	171	375	260	0	113	871
deblur_434605	k__Bacteria; p__Firmicutes; c__Clostridia; o__Clostridiales; f__Ruminococcaceae; g__Oscillospira; s__		1	0.00701894	0.000141678	0.00042956	0.000571588	0.000346532	0.000571588	2023	157	188	283	248	277	240	231	399
deblur_388293	k__Bacteria; p__Bacteroidetes; c__Bacteroidia; o__Bacteroidales; f__S24-7; g__; s__		1	1.80698e-07	0	0.000520592	0.000578506	0.000520592	0.000578506	2815	144	111	293	763	1069	0	327	108
288647	k__Bacteria; p__Firmicutes; c__Clostridia; o__Clostridiales; f__; g__; s__		1	1	0	0.000362668	0.000582243	0.000177534	0.000582243	1952	0	0	226	584	220	752	50	120
deblur_388289	k__Bacteria; p__Bacteroidetes; c__Bacteroidia; o__Bacteroidales; f__S24-7; g__; s__		1	1	0	1.15e-05	0.000608507	0	0.000608507	1634	0	0	0	39	1316	0	279	0
4417541	k__Bacteria; p__Firmicutes; c__Clostridia; o__Clostridiales; f__Ruminococcaceae; g__Oscillospira; s__		1	1	0.00165453	0.000699694	0.000612281	0.000699694	0.000612281	2715	147	192	745	354	137	187	677	276
deblur_435664	k__Bacteria; p__Firmicutes; c__Clostridia; o__Clostridiales; f__Lachnospiraceae		1	1	0.000408892	0.000333245	0.000620209	0.000126834	0.000620209	1950	186	337	36	135	502	200	137	417
299066	k__Bacteria; p__Firmicutes; c__Clostridia; o__Clostridiales; f__Lachnospiraceae; g__; s__		1	1	0.000100016	0.000238739	0.000629256	0	0.000629256	1796	279	67	71	51	509	292	340	187
deblur_435551	k__Bacteria; p__Firmicutes; c__Clostridia; o__Clostridiales; f__Lachnospiraceae		1	1	0.000433179	0.000417371	0.000637774	0.000318365	0.000637774	2175	95	47	389	360	222	0	891	171
4372003	k__Bacteria; p__Bacteroidetes; c__Bacteroidia; o__Bacteroidales; f__Porphyromonadaceae; g__Parabacteroides; s__		1	0.290521	0.00100583	0.000391694	0.000638696	0.000256399	0.000638696	1992	169	233	41	331	148	591	183	296
deblur_434516	k__Bacteria; p__Firmicutes; c__Clostridia; o__Clostridiales; f__Lachnospiraceae		1	0.763639	0.00289834	0.000436162	0.000640617	0.000357798	0.000640617	2136	439	272	89	46	156	536	534	64
deblur_434655	k__Bacteria		1	1	0.00237344	0.000940002	0.000643028	0.000940002	0.000643028	3165	950	282	242	500	61	47	540	543
1517779	k__Bacteria; p__Bacteroidetes; c__Bacteroidia; o__Bacteroidales; f__Rikenellaceae; g__; s__		1	1	0.00108765	0.00106553	0.000648124	0.00106553	0.000648124	3388	370	410	491	826	198	172	512	409
deblur_435411	k__Bacteria; p__Firmicutes; c__Clostridia; o__Clostridiales; f__Ruminococcaceae; g__Ruminococcus		1	1	0.00222355	0.000740871	0.000649261	0.000740871	0.000649261	3097	118	121	320	1268	372	530	254	114
deblur_434748	k__Bacteria		1	0.160309	0.000117719	0.000886737	0.000656562	0.000886737	0.000656562	3235	1019	381	185	227	408	604	267	144
173245	k__Bacteria; p__Firmicutes; c__Clostridia; o__Clostridiales; f__; g__; s__		1	1	0.000980829	0.000958191	0.000670985	0.000958191	0.000670985	3258	389	248	665	597	369	195	529	266
deblur_427863	k__Bacteria		1	1	0.000258693	0.000577102	0.000676642	0.000577102	0.000676642	2606	974	83	23	0	1050	142	334	0
3931537	k__Bacteria; p__Firmicutes; c__Clostridia; o__Clostridiales; f__Clostridiaceae; g__Clostridium; s__		1	1	0.000399657	0.000161325	0.000692868	0	0.000692868	1891	124	53	17	172	1051	288	114	72
deblur_434797	k__Bacteria; p__Firmicutes; c__Clostridia; o__Clostridiales; f__Lachnospiraceae		1	0.847656	0.000555875	0.00187627	0.000711844	0.00187627	0.000711844	5337	1333	1533	497	628	388	291	393	274
deblur_434738	k__Bacteria; p__Firmicutes; c__Clostridia; o__Clostridiales; f__Lachnospiraceae		1	0.848216	0.000291471	0.00128079	0.000729845	0.00128079	0.000729845	3840	645	727	949	258	687	28	517	29
1112566	k__Bacteria; p__Firmicutes; c__Clostridia; o__Clostridiales; f__Ruminococcaceae; g__Oscillospira; s__		1	0.524629	0.000359397	0.000774217	0.000732671	0.000774217	0.000732671	3010	443	544	273	263	455	380	292	360
deblur_435492	k__Bacteria		1	0.0103586	0.000272689	0.000562965	0.000739509	0.000562965	0.000739509	2494	317	328	199	222	436	663	229	100
deblur_427897	k__Bacteria		1	1	0	0.000407658	0.000745763	0.000295832	0.000745763	2407	34	236	255	267	416	1115	84	0
4440268	k__Bacteria; p__Bacteroidetes; c__Bacteroidia; o__Bacteroidales; f__Porphyromonadaceae; g__Parabacteroides; s__distasonis		1	0.0968624	0.000459209	0.000822918	0.000748772	0.000822918	0.000748772	3251	487	389	244	555	574	395	319	288
4394976	k__Bacteria; p__Proteobacteria; c__Betaproteobacteria; o__Burkholderiales; f__Alcaligenaceae; g__Sutterella; s__		1	1.5662e-08	0.00013281	0.0010555	0.000755911	0.0010555	0.000755911	3381	1128	305	248	282	564	797	57	0
1106941	k__Bacteria; p__Bacteroidetes; c__Bacteroidia; o__Bacteroidales; f__S24-7; g__; s__		1	1	0.000262872	0.000455841	0.000761363	0.000455841	0.000761363	2604	0	0	611	370	62	34	61	1466
deblur_435515	k__Bacteria; p__Firmicutes; c__Clostridia; o__Clostridiales; f__Peptococcaceae; g__; s__		1	1	0.000765047	0.000782092	0.000772524	0.000782092	0.000772524	3172	471	352	352	393	406	287	446	465
99175	k__Bacteria; p__Firmicutes; c__Clostridia; o__Clostridiales; f__Ruminococcaceae; g__; s__		1	1	0.000640828	0.00145174	0.000786437	0.00145174	0.000786437	5000	806	2288	0	0	1300	260	346	0
deblur_435390	k__Bacteria; p__Firmicutes; c__Clostridia; o__Clostridiales		1	0.000155156	0.00360671	0.000542591	0.000792557	0.000542591	0.000792557	2535	59	336	356	325	621	600	183	55
1112164	k__Bacteria; p__Bacteroidetes; c__Bacteroidia; o__Bacteroidales; f__S24-7; g__; s__		1	1	0	4.47e-05	0.000802635	0	0.000802635	2228	2	0	0	148	1429	0	646	3
279534	k__Bacteria; p__Firmicutes; c__Clostridia; o__Clostridiales; f__Ruminococcaceae; g__; s__		1	1	0.00211412	0.000440705	0.000805991	0.000369065	0.000805991	2481	44	388	353	0	911	373	23	389
825939	k__Bacteria; p__Firmicutes; c__Clostridia; o__Clostridiales; f__; g__; s__		1	1	0	0.00029398	0.00082074	5.36016e-05	0.00082074	1993	0	303	299	0	42	68	1124	157
deblur_434546	k__Bacteria		1	0.000249775	0.000184724	0.00102779	0.0008226	0.00102779	0.0008226	3559	900	401	55	581	981	434	166	41
95424	k__Bacteria; p__Firmicutes; c__Clostridia; o__Clostridiales; f__Ruminococcaceae; g__; s__		1	1	0.000467757	0.000823302	0.000825606	0.000823302	0.000825606	3521	362	129	538	690	630	351	286	535
114970	k__Bacteria; p__Firmicutes; c__Clostridia; o__Clostridiales; f__Lachnospiraceae; g__Coprococcus; s__		1	3.05729e-07	0.000281276	0.00112496	0.000826132	0.00112496	0.000826132	4086	566	634	559	644	450	158	516	559
deblur_435633	k__Bacteria; p__Firmicutes; c__Clostridia; o__Clostridiales; f__Lachnospiraceae		1	1	9.94464e-05	8.96e-05	0.000831985	0	0.000831985	1820	17	118	17	26	654	840	148	0
42395	k__Bacteria; p__Tenericutes; c__Mollicutes; o__RF39; f__; g__; s__		1	1	0.00161855	0.00097641	0.00085484	0.00097641	0.00085484	3826	529	1327	0	0	0	0	1690	280
deblur_435588	k__Bacteria; p__Firmicutes; c__Clostridia; o__Clostridiales		1	0.0148669	0.00160068	0.000593829	0.000855118	0.000593829	0.000855118	3215	358	129	219	580	686	347	542	354
deblur_435386	k__Bacteria; p__Bacteroidetes; c__Bacteroidia; o__Bacteroidales; f__Rikenellaceae; g__; s__		1	1	0.000446949	0.0005463	0.000865111	0.0005463	0.000865111	2761	181	119	413	375	397	432	420	424
deblur_435672	k__Bacteria; p__Firmicutes		1	0.00717944	7.90103e-05	0.000966319	0.00087688	0.000966319	0.00087688	4248	581	166	529	878	1574	233	150	137
deblur_435323	k__Bacteria; p__Firmicutes; c__Clostridia; o__Clostridiales		1	1	0	0.000224138	0.000880982	0	0.000880982	2011	356	0	0	26	141	1414	74	0
4403349	k__Bacteria; p__Firmicutes; c__Clostridia; o__Clostridiales; f__Ruminococcaceae; g__Oscillospira; s__		1	7.73693e-10	0.0016276	0.000140604	0.000884648	0	0.000884648	1976	100	46	48	94	39	275	1218	156
4480553	k__Bacteria; p__Firmicutes; c__Clostridia; o__Clostridiales; f__Lachnospiraceae; g__Anaerostipes; s__		1	1	0.000922278	0.00163675	0.000890749	0.00163675	0.000890749	5302	741	469	1115	1064	641	214	725	333
3916746	k__Bacteria; p__Bacteroidetes; c__Bacteroidia; o__Bacteroidales; f__S24-7; g__; s__		1	1	0.000609981	0.000542646	0.000892503	0.000542646	0.000892503	2994	291	216	286	348	657	280	506	410
1112762	k__Bacteria; p__Firmicutes; c__Clostridia; o__Clostridiales; f__Ruminococcaceae; g__Oscillospira; s__		1	1	4.51796e-05	0.000689956	0.000900321	0.000689956	0.000900321	3903	135	54	89	1542	600	225	386	872
4449054	k__Bacteria; p__Bacteroidetes; c__Bacteroidia; o__Bacteroidales; f__Bacteroidaceae; g__Bacteroides; s__		1	1	0.00108995	0.000839024	0.000903584	0.000839024	0.000903584	3462	193	263	612	591	582	131	722	368
48734	k__Bacteria; p__Firmicutes; c__Clostridia; o__Clostridiales; f__; g__; s__		1	1	0.00212493	0.00260068	0.00090858	0.00260068	0.00090858	6791	3309	465	483	640	1177	293	157	267
1104678	k__Bacteria; p__Firmicutes; c__Clostridia; o__Clostridiales; f__Lachnospiraceae; g__; s__		1	1	0.000211327	0.000403561	0.000926628	0.000284566	0.000926628	2571	60	131	478	29	0	0	1337	536
deblur_435453	k__Bacteria; p__Firmicutes; c__Clostridia; o__Clostridiales; f__Ruminococcaceae; g__Ruminococcus; s__		1	1	0.00116574	0.000478016	0.000937176	0.000478016	0.000937176	2978	320	231	150	348	697	783	255	194
4454582	k__Bacteria; p__Bacteroidetes; c__Bacteroidia; o__Bacteroidales; f__Rikenellaceae; g__; s__		1	0.0952944	7.04123e-05	0.000796685	0.00094871	0.000796685	0.00094871	3198	835	623	0	0	641	1079	18	2
deblur_435396	k__Bacteria; p__Firmicutes; c__Clostridia; o__Clostridiales; f__Ruminococcaceae		1	1	0.00107231	0.000946683	0.000950016	0.000946683	0.000950016	3777	607	328	432	508	575	434	692	201
deblur_435549	k__Bacteria; p__Firmicutes; c__Clostridia; o__Clostridiales; f__Lachnospiraceae		1	1	0.000214325	0.000272461	0.000976725	0	0.000976725	2443	454	73	0	0	1664	22	53	177
905599	k__Bacteria; p__Firmicutes; c__Bacilli; o__Lactobacillales; f__Lactobacillaceae; g__Lactobacillus; s__		1	1	0.00192521	0.00161312	0.000985859	0.00161312	0.000985859	5417	1468	290	872	793	285	18	1077	614
deblur_435454	k__Bacteria; p__Firmicutes; c__Clostridia; o__Clostridiales; f__Ruminococcaceae		1	0.306516	0.000333492	0.000768542	0.000991722	0.000768542	0.000991722	3613	563	236	348	347	582	980	392	165
4483061	k__Bacteria; p__Bacteroidetes; c__Bacteroidia; o__Bacteroidales; f__Bacteroidaceae; g__Bacteroides; s__		1	1	0.000894056	0.000736319	0.000995954	0.000736319	0.000995954	3355	467	387	166	422	647	749	276	241
4430497	k__Bacteria; p__Firmicutes; c__Clostridia; o__Clostridiales; f__Lachnospiraceae; g__; s__		1	1	0.00260071	0.00487956	0.00100198	0.00487956	0.00100198	11367	1236	227	3525	4416	359	637	278	689
deblur_435744	k__Bacteria		1	1	0.00128661	0.00135052	0.00101369	0.00135052	0.00101369	4753	601	199	926	1064	307	220	685	751
4357308	k__Bacteria; p__Firmicutes; c__Clostridia; o__Clostridiales; f__Ruminococcaceae; g__Oscillospira; s__		1	1	0.000896591	0.000759825	0.00102069	0.000759825	0.00102069	3772	268	253	582	488	368	418	454	941
278722	k__Bacteria; p__Firmicutes; c__Clostridia; o__Clostridiales; f__; g__; s__		1	1	0.00216484	0.00342309	0.00102487	0.00342309	0.00102487	8965	1590	3898	981	569	997	627	47	256
4427058	k__Bacteria; p__Firmicutes; c__Clostridia; o__Clostridiales; f__Lachnospiraceae; g__; s__		1	1	0.00063114	0.000314263	0.00102509	9.30345e-05	0.00102509	2706	108	76	218	269	197	312	247	1279
1112696	k__Bacteria; p__Bacteroidetes; c__Bacteroidia; o__Bacteroidales; f__S24-7; g__; s__		1	0.980402	0	9.98e-05	0.00102531	0	0.00102531	2792	147	61	0	0	1835	13	736	0
1112457	k__Bacteria; p__Firmicutes; c__Clostridia; o__Clostridiales; f__Ruminococcaceae; g__Oscillospira; s__		1	1	0.000740997	0.000387491	0.00102621	0.000239499	0.00102621	3004	322	135	78	249	538	93	205	1384
277672	k__Bacteria; p__Firmicutes; c__Clostridia; o__Clostridiales; f__Ruminococcaceae; g__Oscillospira; s__		1	1	0.000540114	0.00102988	0.00105502	0.00102988	0.00105502	3990	543	274	667	562	263	685	542	454
4455677	k__Bacteria; p__Firmicutes; c__Clostridia; o__Clostridiales; f__; g__; s__		1	1	0.00374878	0.00202039	0.00111565	0.00202039	0.00111565	6447	347	205	1415	2176	119	345	1495	345
deblur_435345	k__Bacteria; p__Bacteroidetes; c__Bacteroidia; o__Bacteroidales; f__Bacteroidaceae; g__Bacteroides; s__		1	3.1878e-08	0.000279972	0.00165835	0.00112255	0.00165835	0.00112255	5243	588	636	878	1084	216	792	258	791
deblur_434584	k__Bacteria; p__Bacteroidetes; c__Bacteroidia; o__Bacteroidales; f__S24-7; g__; s__		1	0.0180022	3.89123e-06	0.00124291	0.00112719	0.00124291	0.00112719	5244	0	0	1960	785	1595	298	606	0
deblur_418458	k__Bacteria; p__Firmicutes; c__Clostridia; o__Clostridiales; f__Ruminococcaceae; g__; s__		1	1	0.000277053	0.00160085	0.00114721	0.00160085	0.00114721	5173	317	2641	7	0	419	1789	0	0
665703	k__Bacteria; p__Firmicutes; c__Clostridia; o__Clostridiales; f__; g__; s__		1	1	0.00239724	0.000739411	0.00115069	0.000739411	0.00115069	3604	200	372	404	498	0	379	412	1339
deblur_435402	k__Bacteria; p__Firmicutes; c__Clostridia; o__Clostridiales; f__Lachnospiraceae		1	1	5.87703e-05	3.97e-05	0.00116097	0	0.00116097	2767	18	44	8	14	2433	212	38	0
2366578	k__Bacteria; p__Firmicutes; c__Clostridia; o__Clostridiales; f__Dehalobacteriaceae; g__Dehalobacterium; s__		1	1	0.000651271	0.000511228	0.0011631	0.000511228	0.0011631	3528	87	128	386	524	510	762	956	175
278667	k__Bacteria; p__Firmicutes; c__Clostridia; o__Clostridiales; f__Ruminococcaceae; g__Oscillospira; s__		1	0.0115946	0.00072841	0.00133868	0.00117813	0.00133868	0.00117813	5294	800	621	450	909	1074	416	534	490
deblur_434491	k__Bacteria; p__Firmicutes; c__Clostridia; o__Clostridiales; f__Lachnospiraceae; g__; s__		1	1	0.00114054	0.000999781	0.00119902	0.000999781	0.00119902	4561	603	654	184	626	155	2071	45	223
deblur_435494	k__Bacteria; p__Firmicutes; c__Clostridia; o__Clostridiales; f__Lachnospiraceae		1	0.00256439	0.000611144	0.000119014	0.00120698	0	0.00120698	2665	65	0	63	124	54	33	103	2223
deblur_427271	k__Bacteria; p__Firmicutes		1	1	0.000289392	0.00238559	0.00121703	0.00238559	0.00121703	7376	1826	0	957	1988	1564	962	79	0
deblur_434659	k__Bacteria; p__Firmicutes; c__Clostridia; o__Clostridiales; f__Ruminococcaceae; g__Oscillospira		1	0.00025905	0.00023872	0.00146863	0.00121769	0.00146863	0.00121769	5382	1039	364	757	812	1072	487	632	219
4472769	k__Bacteria; p__Firmicutes; c__Clostridia; o__Clostridiales; f__Peptostreptococcaceae; g__; s__		1	1	0.000861707	0.0012987	0.00122798	0.0012987	0.00122798	5178	549	617	406	954	898	1018	446	290
deblur_435657	k__Bacteria; p__Firmicutes; c__Clostridia; o__Clostridiales; f__; g__; s__		1	0.170935	0.0201645	0.00288073	0.00124975	0.00288073	0.00124975	8738	0	2	2779	3396	0	0	0	2561
265483	k__Bacteria; p__Firmicutes; c__Clostridia; o__Clostridiales; f__Ruminococcaceae; g__Oscillospira; s__		1	1	0.000301155	0.000758142	0.00131207	0.000758142	0.00131207	4408	185	262	517	606	552	271	690	1325
4030287	k__Bacteria; p__Firmicutes; c__Clostridia; o__Clostridiales; f__Lachnospiraceae; g__; s__		1	1	0.000800313	0.00129468	0.0013167	0.00129468	0.0013167	5131	709	207	767	966	1290	367	677	148
deblur_434664	k__Bacteria		1	1	0.00109645	0.000712101	0.00133991	0.000712101	0.00133991	4040	807	128	39	453	466	155	326	1666
deblur_435506	k__Bacteria		1	1	0.000500582	0.000263745	0.00137846	0	0.00137846	3454	229	198	22	37	2034	395	509	30
deblur_434530	k__Bacteria; p__Cyanobacteria; c__4C0d-2; o__YS2; f__; g__; s__		1	0.0387369	0.00025928	0.000745774	0.00139274	0.000745774	0.00139274	4523	18	559	536	281	902	1033	1118	76
deblur_434558	k__Bacteria; p__Firmicutes; c__Clostridia; o__Clostridiales; f__Lachnospiraceae; g__Coprococcus; s__		1	3.64098e-06	0.000103395	0.0010875	0.0014219	0.0010875	0.0014219	5143	965	780	192	274	228	89	2180	435
374557	k__Bacteria; p__Firmicutes; c__Clostridia; o__Clostridiales; f__; g__; s__		1	0.0186414	0.00305645	0.000574995	0.00142338	0.000574995	0.00142338	3729	616	267	111	179	623	1106	11	816
103407	k__Bacteria; p__Firmicutes; c__Clostridia; o__Clostridiales; f__; g__; s__		1	1	0.00124985	0.000962272	0.00142425	0.000962272	0.00142425	5003	1069	479	69	223	1235	1224	663	41
1113480	k__Bacteria; p__Firmicutes; c__Clostridia; o__Clostridiales; f__; g__; s__		1	1	0.00899015	0.00397484	0.0014246	0.00397484	0.0014246	10117	2044	2409	471	2228	478	153	374	1960
deblur_435507	k__Bacteria; p__Firmicutes; c__Clostridia; o__Clostridiales; f__Ruminococcaceae; g__Oscillospira; s__		1	1	0.00179575	0.00132274	0.00143819	0.00132274	0.00143819	5548	709	518	965	490	807	1056	373	630
1106059	k__Bacteria; p__Bacteroidetes; c__Bacteroidia; o__Bacteroidales; f__S24-7; g__; s__		1	8.16566e-05	1.51538e-05	0.00132931	0.00148591	0.00132931	0.00148591	7037	433	296	680	1889	2702	15	993	29
deblur_435505	k__Bacteria; p__Firmicutes; c__Clostridia; o__Clostridiales; f__Ruminococcaceae; g__; s__		1	3.31649e-06	0.000629586	0.00186771	0.00149032	0.00186771	0.00149032	6945	1024	864	644	1231	1053	895	810	424
deblur_418146	k__Bacteria; p__Firmicutes; c__Clostridia; o__Clostridiales		1	7.70807e-11	0	0.00276056	0.00149728	0.00276056	0.00149728	7596	1755	1351	893	1155	596	998	617	231
271602	k__Bacteria; p__Firmicutes; c__Clostridia; o__Clostridiales; f__; g__; s__		1	1	0.00222605	0.00095545	0.00150276	0.00095545	0.00150276	5071	393	252	584	610	735	666	666	1165
176118	k__Bacteria; p__Firmicutes; c__Clostridia; o__Clostridiales; f__Ruminococcaceae; g__Oscillospira; s__		1	1	0.000533279	0.00117868	0.00150295	0.00117868	0.00150295	5330	293	582	1006	543	80	292	1499	1035
4299126	k__Bacteria; p__Proteobacteria; c__Alphaproteobacteria; o__RF32; f__; g__; s__		1	1	0.000580364	0.00104351	0.00152348	0.00104351	0.00152348	4496	480	457	663	255	1349	739	397	156
1109582	k__Bacteria; p__Firmicutes; c__Clostridia; o__Clostridiales; f__Ruminococcaceae; g__Ruminococcus; s__		1	1	0.00344475	0.000489861	0.00153801	0.000489861	0.00153801	4564	6	1087	0	0	1019	2452	0	0
deblur_435375	k__Bacteria; p__Bacteroidetes; c__Bacteroidia; o__Bacteroidales; f__Rikenellaceae; g__; s__		1	0.000520733	0.00296453	0.00101721	0.00154096	0.00101721	0.00154096	5174	146	260	150	1604	2	230	752	2030
228330	k__Bacteria; p__Firmicutes; c__Clostridia; o__Clostridiales; f__Ruminococcaceae; g__Ruminococcus; s__flavefaciens		1	1	0.00682823	0.00662643	0.00154099	0.00662643	0.00154099	15466	5412	7083	0	0	958	2013	0	0
4409571	k__Bacteria; p__Firmicutes; c__Clostridia; o__Clostridiales; f__Ruminococcaceae; g__Oscillospira; s__		1	1	0.00146226	0.00134791	0.00154346	0.00134791	0.00154346	5697	470	617	1020	664	627	859	1111	329
deblur_435449	k__Bacteria; p__Firmicutes; c__Clostridia; o__Clostridiales; f__Lachnospiraceae		1	1	0.000422065	0.00154239	0.00156776	0.00154239	0.00156776	6069	1276	1186	381	104	161	616	288	2057
1105751	k__Bacteria; p__Firmicutes; c__Clostridia; o__Clostridiales; f__Lachnospiraceae; g__; s__		1	1	0.000969759	0.000795512	0.0015782	0.000795512	0.0015782	4658	214	360	634	426	744	747	942	591
421893	k__Bacteria; p__Firmicutes; c__Clostridia; o__Clostridiales; f__; g__; s__		1	1	0.000598411	0.00117989	0.00162721	0.00117989	0.00162721	6315	2266	70	0	0	0	6	3546	427
deblur_435371	k__Bacteria; p__Firmicutes; c__Clostridia; o__Clostridiales; f__Ruminococcaceae; g__Oscillospira; s__		1	1	0.00168005	0.00301355	0.00163425	0.00301355	0.00163425	9440	599	1002	3262	1099	1147	801	346	1184
1737536	k__Bacteria; p__Firmicutes; c__Clostridia; o__Clostridiales; f__Ruminococcaceae; g__Oscillospira; s__		1	0.957262	0.000680478	0.00102545	0.00164326	0.00102545	0.00164326	5538	401	306	657	735	746	362	614	1717
3172943	k__Bacteria; p__Bacteroidetes; c__Bacteroidia; o__Bacteroidales; f__S24-7; g__; s__		1	1	0.00237217	0.00166723	0.0016805	0.00166723	0.0016805	6549	398	643	1151	1190	523	382	879	1383
164228	k__Bacteria; p__Firmicutes; c__Clostridia; o__Clostridiales; f__; g__; s__		1	1.78764e-07	0.000227148	0.00152147	0.00169636	0.00152147	0.00169636	6145	1211	1027	331	479	1485	918	528	166
681360	k__Bacteria; p__Firmicutes; c__Clostridia; o__Clostridiales; f__; g__; s__		1	1.71445e-05	0.00462832	0.000118994	0.00169809	0	0.00169809	4061	16	17	167	18	1502	1058	1283	0
608244	k__Bacteria; p__Firmicutes; c__Clostridia; o__Clostridiales; f__Ruminococcaceae; g__Ruminococcus; s__		1	1	0.000620837	0.000785953	0.00172647	0.000785953	0.00172647	5100	568	305	277	414	834	2061	589	52
deblur_435448	k__Bacteria		1	0.466992	0.00364901	0.00123002	0.00174661	0.00123002	0.00174661	6278	430	97	608	1519	770	334	1563	957
4374175	k__Bacteria; p__Firmicutes; c__Clostridia; o__Clostridiales; f__Ruminococcaceae; g__Ruminococcus; s__bromii		1	1.42434e-05	0.00994167	3.8e-05	0.00176389	0	0.00176389	4458	0	0	72	0	2652	524	1210	0
deblur_427842	k__Bacteria; p__Tenericutes; c__Mollicutes; o__RF39; f__; g__; s__		1	1	0.00323007	0.000374102	0.0017757	0.0002057	0.0017757	4238	387	430	0	0	392	362	2581	86
deblur_434495	k__Bacteria; p__Firmicutes; c__Clostridia; o__Clostridiales		1	1	0.000905368	0.00436897	0.00178272	0.00436897	0.00178272	13322	3691	815	607	3914	297	2564	1081	353
deblur_429613	k__Bacteria; p__Cyanobacteria; c__4C0d-2; o__YS2; f__; g__; s__		1	1	0	0.00365639	0.00178629	0.00365639	0.00178629	10539	2872	3868	0	0	1371	2402	0	26
deblur_435508	k__Bacteria; p__Firmicutes; c__Clostridia; o__Clostridiales; f__Ruminococcaceae; g__Oscillospira; s__		1	0.413731	0.00065467	0.00146112	0.00179298	0.00146112	0.00179298	6765	538	408	1169	912	785	812	732	1409
279487	k__Bacteria; p__Firmicutes; c__Clostridia; o__Clostridiales; f__Lachnospiraceae; g__Coprococcus; s__		1	0.00195492	0	0.0043626	0.00183158	0.0043626	0.00183158	11679	1067	193	3849	2895	519	258	1700	1198
deblur_418134	k__Bacteria; p__Firmicutes; c__Clostridia; o__Clostridiales; f__Ruminococcaceae; g__Ruminococcus		1	9.35713e-06	0	0.00542955	0.00184588	0.00542955	0.00184588	14178	6144	2777	344	1046	2720	1147	0	0
863612	k__Bacteria; p__Firmicutes; c__Clostridia; o__Clostridiales; f__; g__; s__		1	1	0.0028935	0.0022424	0.00192513	0.0022424	0.00192513	8139	1878	886	587	1201	1513	1009	788	277
deblur_435352	k__Bacteria; p__Firmicutes		1	1	0.00394666	0.00246574	0.00192584	0.00246574	0.00192584	8428	1005	1021	1677	1338	928	811	1557	91
149120	k__Bacteria; p__Firmicutes; c__Clostridia; o__Clostridiales; f__Lachnospiraceae; g__; s__		1	1	1.57234e-06	3.38e-06	0.00193657	0	0.00193657	3836	0	2	3	0	1670	2158	3	0
deblur_389486	k__Bacteria; p__Firmicutes; c__Clostridia; o__Clostridiales; f__Ruminococcaceae; g__Ruminococcus		1	1	0	1.06e-06	0.00198707	0	0.00198707	4261	0	0	0	2	0	0	4061	198
deblur_435731	k__Bacteria; p__Firmicutes; c__Clostridia; o__Clostridiales		1	1	0.00362772	0.000249725	0.00201139	0	0.00201139	4186	0	103	339	45	4	0	3679	16
deblur_428054	k__Bacteria; p__Firmicutes; c__Clostridia; o__Clostridiales; f__Lachnospiraceae		1	1	0.000132708	0.00047588	0.00204581	0.00047588	0.00204581	4428	586	298	2	0	1090	2400	17	35
231096	k__Bacteria; p__Bacteroidetes; c__Bacteroidia; o__Bacteroidales; f__Rikenellaceae; g__; s__		1	1	0.00148747	0.00191995	0.00211034	0.00191995	0.00211034	7601	1126	790	1049	890	1262	1643	344	497
187694	k__Bacteria; p__Cyanobacteria; c__4C0d-2; o__YS2; f__; g__; s__		1	0.0338262	0.000429589	0.00331373	0.00211623	0.00331373	0.00211623	9724	1382	2490	1388	472	2684	450	748	110
deblur_434209	k__Bacteria; p__Firmicutes; c__Clostridia; o__Clostridiales; f__Lachnospiraceae; g__Blautia; s__		1	0.00179133	0.000161935	0.000990992	0.00211897	0.000990992	0.00211897	5578	82	512	478	871	538	1188	1394	515
deblur_435355	k__Bacteria; p__Firmicutes; c__Clostridia; o__Clostridiales; f__Ruminococcaceae; g__Ruminococcus		1	1	0.0026517	0.00054808	0.00212211	0.00054808	0.00212211	6000	167	449	392	87	3522	1120	263	0
deblur_434144	k__Bacteria; p__Firmicutes; c__Clostridia; o__Clostridiales		1	0.350066	0.00286074	0.00083746	0.00212858	0.00083746	0.00212858	5186	234	255	165	1036	121	1944	595	836
4359832	k__Bacteria; p__Firmicutes; c__Clostridia; o__Clostridiales; f__; g__; s__		1	1	0.00221336	0.00233568	0.00217248	0.00233568	0.00217248	8374	2821	450	592	399	469	435	791	2417
deblur_434563	k__Bacteria; p__Firmicutes		1	1	0.00361012	0.0042219	0.00221337	0.0042219	0.00221337	13357	2564	1237	2344	2560	1334	934	1822	562
1106006	k__Bacteria; p__Firmicutes; c__Clostridia; o__Clostridiales; f__Ruminococcaceae; g__Ruminococcus; s__		1	0.108715	6.10047e-06	0.00124006	0.00221857	0.00124006	0.00221857	7788	103	372	2136	201	3636	101	234	1005
deblur_434531	k__Bacteria		1	1	0.00331931	0.00224192	0.00222319	0.00224192	0.00222319	8925	986	0	2050	1634	810	985	1833	627
deblur_427828	k__Bacteria; p__Tenericutes; c__Mollicutes; o__RF39; f__; g__; s__		1	0.294295	0.00225459	0.000377202	0.00223382	0.000211333	0.00223382	5268	617	174	0	0	718	3095	664	0
380190	k__Bacteria; p__Firmicutes; c__Clostridia; o__Clostridiales; f__; g__; s__		1	0.011688	6.86189e-05	0.00264768	0.00224367	0.00264768	0.00224367	9850	11	2427	2548	231	802	29	3240	562
4484395	k__Bacteria; p__Bacteroidetes; c__Bacteroidia; o__Bacteroidales; f__Bacteroidaceae; g__Bacteroides; s__acidifaciens		1	1	0.00405045	0.00247334	0.00237252	0.00247334	0.00237252	9237	1469	1279	914	1141	1070	1849	942	573
4432237	k__Bacteria; p__Firmicutes; c__Clostridia; o__Clostridiales; f__Ruminococcaceae; g__Oscillospira; s__		1	1	0.00366065	0.00273213	0.00238371	0.00273213	0.00238371	10256	503	676	3079	1175	914	1063	1332	1514
deblur_434513	k__Bacteria; p__Tenericutes; c__Mollicutes; o__RF39; f__; g__; s__		1	0.20754	0.0110704	0.00519216	0.00239475	0.00519216	0.00239475	15431	39	1471	455	8600	49	6	3004	1807
278011	k__Bacteria; p__Firmicutes; c__Clostridia; o__Clostridiales; f__Lachnospiraceae; g__; s__		1	1	0.00493289	0.0113023	0.00239877	0.0113023	0.00239877	26008	2145	394	10898	7833	1143	1827	503	1265
113919	k__Bacteria; p__Bacteroidetes; c__Bacteroidia; o__Bacteroidales; f__S24-7; g__; s__		1	1	0	2.38e-05	0.00240436	0	0.00240436	5939	0	2	0	76	4917	0	942	2
279277	k__Bacteria; p__Firmicutes; c__Clostridia; o__Clostridiales; f__; g__; s__		1	1	0	0.0175328	0.00251044	0.0175328	0.00251044	42771	10777	4978	0	21348	5627	41	0	0
661055	k__Bacteria; p__Firmicutes; c__Clostridia; o__Clostridiales; f__; g__; s__		1	1	0.00184976	0.00123207	0.00252077	0.00123207	0.00252077	5832	47	168	1382	735	3198	123	179	0
388264	k__Bacteria; p__Firmicutes; c__Clostridia; o__Clostridiales; f__; g__; s__		1	1	0.0012296	0.00228011	0.00256154	0.00228011	0.00256154	9273	0	0	4355	0	30	4888	0	0
4296217	k__Bacteria; p__Firmicutes; c__Clostridia; o__Clostridiales; f__Lachnospiraceae; g__Blautia; s__		1	0.00349896	0.000485101	0.00286113	0.00256935	0.00286113	0.00256935	10840	1019	2683	1364	240	1449	1866	1614	605
1857626	k__Bacteria; p__Firmicutes; c__Clostridia; o__Clostridiales; f__; g__; s__		1	1	0.00869602	0.00262341	0.00260049	0.00262341	0.00260049	10331	3942	270	446	193	1560	546	999	2375
448395	k__Bacteria; p__Firmicutes; c__Clostridia; o__Clostridiales; f__; g__; s__		1	0.0213976	4.814e-06	0.00204401	0.00260667	0.00204401	0.00260667	9418	1797	2030	0	0	4144	1421	26	0
409686	k__Bacteria; p__Firmicutes; c__Clostridia; o__Clostridiales; f__Lachnospiraceae; g__Dorea; s__		1	8.53052e-06	0.000742709	0.00365073	0.00268505	0.00365073	0.00268505	12986	2614	2582	801	1180	2643	1667	1080	419
161899	k__Bacteria; p__Firmicutes; c__Clostridia; o__Clostridiales; f__Lachnospiraceae; g__; s__		1	0.000321259	0.000437148	0.00161433	0.00282604	0.00161433	0.00282604	9876	1115	904	847	611	2633	1090	1874	802
444791	k__Bacteria; p__Cyanobacteria; c__4C0d-2; o__YS2; f__; g__; s__		1	1	0.00383428	0.000351071	0.0028777	0.000166267	0.0028777	6241	0	0	481	177	0	0	3815	1768
4299396	k__Bacteria; p__Firmicutes; c__Clostridia; o__Clostridiales; f__Ruminococcaceae; g__; s__		1	1	0.00283325	0.00480468	0.00306091	0.00480468	0.00306091	16506	488	0	5700	3894	1855	557	2739	1273
300394	k__Bacteria; p__Firmicutes; c__Clostridia; o__Clostridiales; f__Ruminococcaceae; g__; s__		1	0.737544	0.00267974	0.00500553	0.00308272	0.00500553	0.00308272	16086	2554	3921	1274	2275	1958	2200	760	1144
deblur_435342	k__Bacteria		1	2.9588e-05	0.000930882	0.00169079	0.00320515	0.00169079	0.00320515	10737	873	587	840	1163	1130	3788	1778	578
3172949	k__Bacteria; p__Bacteroidetes; c__Bacteroidia; o__Bacteroidales; f__S24-7; g__; s__		1	1.01518e-06	0.000431196	0.00682824	0.00328064	0.00682824	0.00328064	21059	3423	3491	3789	4603	3036	621	1123	973
deblur_435558	k__Bacteria; p__Firmicutes; c__Clostridia; o__Clostridiales; f__; g__; s__		1	7.68434e-08	0.000784025	0.00562783	0.00340394	0.00562783	0.00340394	18815	1408	712	4662	5525	2260	2162	1021	1065
4418224	k__Bacteria; p__Bacteroidetes; c__Bacteroidia; o__Bacteroidales; f__Bacteroidaceae; g__Bacteroides; s__eggerthii		1	1	0.00221514	0.00187788	0.00342265	0.00187788	0.00342265	9621	1263	1299	192	758	2112	3110	505	382
708101	k__Bacteria; p__Firmicutes; c__Clostridia; o__Clostridiales; f__; g__; s__		1	1	0.00562077	0.00511773	0.00354193	0.00511773	0.00354193	18324	2167	2842	5932	110	2401	249	3199	1424
443908	k__Bacteria; p__Firmicutes; c__Clostridia; o__Clostridiales; f__; g__; s__		1	0.00027495	0.0188517	7.22e-05	0.00356106	0	0.00356106	6964	0	0	50	106	0	0	0	6808
370732	k__Bacteria; p__Firmicutes; c__Clostridia; o__Clostridiales; f__; g__; s__		1	1	0.000111949	8.58e-05	0.0036545	0	0.0036545	8906	4	168	2	0	49	441	0	8242
163232	k__Bacteria; p__Firmicutes; c__Clostridia; o__Clostridiales; f__Ruminococcaceae; g__Ruminococcus; s__		1	1	0.0176999	0.00993199	0.00366878	0.00993199	0.00366878	28482	2623	895	6781	10666	0	19	3675	3823
[truncated: 54 more rows]

## Sheet: deseq
taxonomy	#OTU ID	deseq_HD_patent_fold	deseq_HD_patent_p-value	deseq_HD_prepatent_fold	deseq_HD_prepatent_p-value	deseq_HD_before_fold	deseq_HD_before_p-value	deseq_before_vs_patent_NC_fold	deseq_before_vs_patent_NC_p-value	deseq_before_vs_patent_exp_fold	deseq_before_vs_patent_exp_p-value
[truncated: 878 more rows]
